# Supplementary material for: Comprehensive analysis of pyroptosis regulation patterns and their influence on tumor immune microenvironment and patient prognosis in glioma
Source: Discov Oncol. 2022 Mar 10;13:13. doi: 10.1007/s12672-022-00474-5 (PMC8913830; doi:10.1007/s12672-022-00474-5)
Supplement: Supplementary file 2 — Supplementary material 2 (XLSX 980.6 kb) [file 12672_2022_474_MOESM2_ESM.xlsx]

## Sheet: S1
Table S1:Full name of the abbreviation and the acronyms
TME	tumor microenvironment
TMB	tumor Mutational Burden
ICB	immune checkpoint blockade
OS	overall survival
GSDMA	gasdermin A
GSDMB	gasdermin B
GSDMC	gasdermin C
GSDMD	gasdermin D
GSDME	gasdermin E
NMF	nonnegative matrix factorization
GSVA	gene set variation analysis
ssGSEA	single sample gene set enrichment analysis
DEGs	differentially expression genes
PCA	principal component analysis
EMT	epithelial-mesenchymal transition
IPS	immunophenoscore
ICIs	immune checkpoint inhibitors
TCIA	the Cancer Immunome Atlas
HR	hazard ratios
AUC	the area under the curve
ROC	receiver operating characteristic
IPS	immunophenoscore
Comprehensive analysis of pyroptosis regulation patterns and their influence on tumor immune microenvironment and patient prognosis in glioma， Discover Oncology， Tianyu Fan, Yi Wan, Delei Niu, Bin Wang, Bei Zhang, Zugui Zhang, Yue Zhang, Zheng Gong, Li Zhang； Corresponding author Dr. Li Zhang or Dr. Zheng Gong The Department of Immunology, School of Basic Medicine, Qingdao University 308 Ningxia …

## Sheet: S2
Table S2: Information about the datasets used to identify distinct forms of pyroptosis in this study
Accession number /Source	Number of patients	Grade	Sex
CGGA(mRNAseq-693)	693	NA:1；Ⅱ:188; III:255;IV:249	Female:295; Male:398
CGGA(mRNAseq-325)	325	NA:4;Ⅱ:103; III:79;IV:139	Female:122 ;Male:203
TCGA-LGGGBM(FPKM)	703	Ⅱ：257；Ⅲ：266; IV：168; nomal:5; unknow:7	Female：296；Male:396; nomal:5; unknow:6
GTEx	204	nomal	-

## Sheet: S3
Table S3: The full names of pyroptosis-related genes
Genes	Full-names
AIM2	Absent in melanoma 2
CASP1	cysteine-aspartic acid protease-1
CASP3	cysteine-aspartic acid protease-3
CASP4	cysteine-aspartic acid protease-4
CASP5	cysteine-aspartic acid protease-5
CASP6	cysteine-aspartic acid protease-6
CASP8	cysteine-aspartic acid protease-8
CASP9	cysteine-aspartic acid protease-9
ELANE	elastase, neutrophil expressed
GPX4	glutathione peroxidase 4
GSDMA	gasdermin A
GSDMB	gasdermin B
GSDMC	gasdermin C
GSDMD	gasdermin D
GSDME	gasdermin E
IL18	interleukin 18
IL1B	interleukin 1 beta
IL6	interleukin 6
NLRC4	NLR family CARD domain containing 4
NLRP1	NLR family pyrin domain containing 1
NLRP2	NLR family pyrin domain containing 2
NLRP3	NLR family pyrin domain containing 3
NLRP6	NLR family pyrin domain containing 6
NLRP7	NLR family pyrin domain containing 7
NOD1	nucleotide binding oligomerization domain containing 1
NOD2	nucleotide binding oligomerization domain containing 2
PJVK	pejvakin/deafness, autosomal recessive 59
PLCG1	phospholipase C gamma 1
PRKACA	protein kinase cAMP-activated catalytic subunit alpha
PYCARD	PYD and CARD domain containing
SCAF11	SR-related CTD associated factor 11
TIRAP	TIR domain containing adaptor protein
TNF	tumor necrosis factor

## Sheet: S4
Table S4: Gene sets related to infiltration by TME used in this study
Metagene	Cell.type	Immunity
ADAM28	Activated.B.cell	Adaptive
CD180	Activated.B.cell	Adaptive
CD79B	Activated.B.cell	Adaptive
BLK	Activated.B.cell	Adaptive
CD19	Activated.B.cell	Adaptive
MS4A1	Activated.B.cell	Adaptive
TNFRSF17	Activated.B.cell	Adaptive
IGHM	Activated.B.cell	Adaptive
GNG7	Activated.B.cell	Adaptive
MICAL3	Activated.B.cell	Adaptive
SPIB	Activated.B.cell	Adaptive
HLA-DOB	Activated.B.cell	Adaptive
IGKC	Activated.B.cell	Adaptive
PNOC	Activated.B.cell	Adaptive
FCRL2	Activated.B.cell	Adaptive
BACH2	Activated.B.cell	Adaptive
CR2	Activated.B.cell	Adaptive
TCL1A	Activated.B.cell	Adaptive
AKNA	Activated.B.cell	Adaptive
ARHGAP25	Activated.B.cell	Adaptive
CCL21	Activated.B.cell	Adaptive
CD27	Activated.B.cell	Adaptive
CD38	Activated.B.cell	Adaptive
CLEC17A	Activated.B.cell	Adaptive
CLEC9A	Activated.B.cell	Adaptive
CLECL1	Activated.B.cell	Adaptive
AIM2	Activated.CD4.T.cell	Adaptive
BIRC3	Activated.CD4.T.cell	Adaptive
BRIP1	Activated.CD4.T.cell	Adaptive
CCL20	Activated.CD4.T.cell	Adaptive
CCL4	Activated.CD4.T.cell	Adaptive
CCL5	Activated.CD4.T.cell	Adaptive
CCNB1	Activated.CD4.T.cell	Adaptive
CCR7	Activated.CD4.T.cell	Adaptive
DUSP2	Activated.CD4.T.cell	Adaptive
ESCO2	Activated.CD4.T.cell	Adaptive
ETS1	Activated.CD4.T.cell	Adaptive
EXO1	Activated.CD4.T.cell	Adaptive
EXOC6	Activated.CD4.T.cell	Adaptive
IARS	Activated.CD4.T.cell	Adaptive
ITK	Activated.CD4.T.cell	Adaptive
KIF11	Activated.CD4.T.cell	Adaptive
KNTC1	Activated.CD4.T.cell	Adaptive
NUF2	Activated.CD4.T.cell	Adaptive
PRC1	Activated.CD4.T.cell	Adaptive
PSAT1	Activated.CD4.T.cell	Adaptive
RGS1	Activated.CD4.T.cell	Adaptive
RTKN2	Activated.CD4.T.cell	Adaptive
SAMSN1	Activated.CD4.T.cell	Adaptive
SELL	Activated.CD4.T.cell	Adaptive
TRAT1	Activated.CD4.T.cell	Adaptive
ADRM1	Activated.CD8.T.cell	Adaptive
AHSA1	Activated.CD8.T.cell	Adaptive
C1GALT1C1	Activated.CD8.T.cell	Adaptive
CCT6B	Activated.CD8.T.cell	Adaptive
CD37	Activated.CD8.T.cell	Adaptive
CD3D	Activated.CD8.T.cell	Adaptive
CD3E	Activated.CD8.T.cell	Adaptive
CD3G	Activated.CD8.T.cell	Adaptive
CD69	Activated.CD8.T.cell	Adaptive
CD8A	Activated.CD8.T.cell	Adaptive
CETN3	Activated.CD8.T.cell	Adaptive
CSE1L	Activated.CD8.T.cell	Adaptive
GEMIN6	Activated.CD8.T.cell	Adaptive
GNLY	Activated.CD8.T.cell	Adaptive
GPT2	Activated.CD8.T.cell	Adaptive
GZMA	Activated.CD8.T.cell	Adaptive
GZMH	Activated.CD8.T.cell	Adaptive
GZMK	Activated.CD8.T.cell	Adaptive
IL2RB	Activated.CD8.T.cell	Adaptive
LCK	Activated.CD8.T.cell	Adaptive
MPZL1	Activated.CD8.T.cell	Adaptive
NKG7	Activated.CD8.T.cell	Adaptive
PIK3IP1	Activated.CD8.T.cell	Adaptive
PTRH2	Activated.CD8.T.cell	Adaptive
TIMM13	Activated.CD8.T.cell	Adaptive
ZAP70	Activated.CD8.T.cell	Adaptive
ACP5	Gamma.delta.T.cell	Adaptive
AQP9	Gamma.delta.T.cell	Adaptive
BTN3A2	Gamma.delta.T.cell	Adaptive
C1orf54	Gamma.delta.T.cell	Adaptive
CARD8	Gamma.delta.T.cell	Adaptive
CCL18	Gamma.delta.T.cell	Adaptive
CD209	Gamma.delta.T.cell	Adaptive
CD33	Gamma.delta.T.cell	Adaptive
CD36	Gamma.delta.T.cell	Adaptive
CDK5	Gamma.delta.T.cell	Adaptive
IL10RB	Gamma.delta.T.cell	Adaptive
KLRF1	Gamma.delta.T.cell	Adaptive
LGALS1	Gamma.delta.T.cell	Adaptive
MAPK7	Gamma.delta.T.cell	Adaptive
KLHL7	Gamma.delta.T.cell	Adaptive
KRT80	Gamma.delta.T.cell	Adaptive
LAMC1	Gamma.delta.T.cell	Adaptive
LCORL	Gamma.delta.T.cell	Adaptive
LMNB1	Gamma.delta.T.cell	Adaptive
MEIS3P1	Gamma.delta.T.cell	Adaptive
MPL	Gamma.delta.T.cell	Adaptive
FABP1	Gamma.delta.T.cell	Adaptive
FABP5	Gamma.delta.T.cell	Adaptive
FADD	Gamma.delta.T.cell	Adaptive
MFAP3L	Gamma.delta.T.cell	Adaptive
MINPP1	Gamma.delta.T.cell	Adaptive
RPS24	Gamma.delta.T.cell	Adaptive
RPS7	Gamma.delta.T.cell	Adaptive
RPS9	Gamma.delta.T.cell	Adaptive
DBNL	Gamma.delta.T.cell	Adaptive
CCL13	Gamma.delta.T.cell	Adaptive
CD22	Immature..B.cell	Adaptive
CYBB	Immature..B.cell	Adaptive
FAM129C	Immature..B.cell	Adaptive
FCRL1	Immature..B.cell	Adaptive
FCRL3	Immature..B.cell	Adaptive
FCRL5	Immature..B.cell	Adaptive
FCRLA	Immature..B.cell	Adaptive
HDAC9	Immature..B.cell	Adaptive
HLA-DQA1	Immature..B.cell	Adaptive
HVCN1	Immature..B.cell	Adaptive
KIAA0226	Immature..B.cell	Adaptive
NCF1	Immature..B.cell	Adaptive
NCF1B	Immature..B.cell	Adaptive
P2RY10	Immature..B.cell	Adaptive
SP100	Immature..B.cell	Adaptive
TXNIP	Immature..B.cell	Adaptive
STAP1	Immature..B.cell	Adaptive
TAGAP	Immature..B.cell	Adaptive
ZCCHC2	Immature..B.cell	Adaptive
CCL3L1	Regulatory.T.cell	Adaptive
CD72	Regulatory.T.cell	Adaptive
CLEC5A	Regulatory.T.cell	Adaptive
FOXP3	Regulatory.T.cell	Adaptive
ITGA4	Regulatory.T.cell	Adaptive
L1CAM	Regulatory.T.cell	Adaptive
LIPA	Regulatory.T.cell	Adaptive
LRP1	Regulatory.T.cell	Adaptive
LRRC42	Regulatory.T.cell	Adaptive
MARCO	Regulatory.T.cell	Adaptive
MMP12	Regulatory.T.cell	Adaptive
MNDA	Regulatory.T.cell	Adaptive
MRC1	Regulatory.T.cell	Adaptive
MS4A6A	Regulatory.T.cell	Adaptive
PELO	Regulatory.T.cell	Adaptive
PLEK	Regulatory.T.cell	Adaptive
PRSS23	Regulatory.T.cell	Adaptive
PTGIR	Regulatory.T.cell	Adaptive
ST8SIA4	Regulatory.T.cell	Adaptive
STAB1	Regulatory.T.cell	Adaptive
B3GAT1	T.follicular.helper.cell	Adaptive
CDK5R1	T.follicular.helper.cell	Adaptive
PDCD1	T.follicular.helper.cell	Adaptive
BCL6	T.follicular.helper.cell	Adaptive
CD200	T.follicular.helper.cell	Adaptive
CD83	T.follicular.helper.cell	Adaptive
CD84	T.follicular.helper.cell	Adaptive
FGF2	T.follicular.helper.cell	Adaptive
GPR18	T.follicular.helper.cell	Adaptive
CEBPA	T.follicular.helper.cell	Adaptive
CECR1	T.follicular.helper.cell	Adaptive
CLEC10A	T.follicular.helper.cell	Adaptive
CLEC4A	T.follicular.helper.cell	Adaptive
CSF1R	T.follicular.helper.cell	Adaptive
CTSS	T.follicular.helper.cell	Adaptive
DMN	T.follicular.helper.cell	Adaptive
DPP4	T.follicular.helper.cell	Adaptive
LRRC32	T.follicular.helper.cell	Adaptive
MC5R	T.follicular.helper.cell	Adaptive
MICA	T.follicular.helper.cell	Adaptive
NCAM1	T.follicular.helper.cell	Adaptive
NCR2	T.follicular.helper.cell	Adaptive
NRP1	T.follicular.helper.cell	Adaptive
PDCD1LG2	T.follicular.helper.cell	Adaptive
PDCD6	T.follicular.helper.cell	Adaptive
PRDX1	T.follicular.helper.cell	Adaptive
RAE1	T.follicular.helper.cell	Adaptive
RAET1E	T.follicular.helper.cell	Adaptive
SIGLEC7	T.follicular.helper.cell	Adaptive
SIGLEC9	T.follicular.helper.cell	Adaptive
TYRO3	T.follicular.helper.cell	Adaptive
CHST12	T.follicular.helper.cell	Adaptive
CLIC3	T.follicular.helper.cell	Adaptive
IVNS1ABP	T.follicular.helper.cell	Adaptive
KIR2DL2	T.follicular.helper.cell	Adaptive
LGMN	T.follicular.helper.cell	Adaptive
CD70	Type.1.T.helper.cell	Adaptive
TBX21	Type.1.T.helper.cell	Adaptive
ADAM8	Type.1.T.helper.cell	Adaptive
AHCYL2	Type.1.T.helper.cell	Adaptive
ALCAM	Type.1.T.helper.cell	Adaptive
B3GALNT1	Type.1.T.helper.cell	Adaptive
BBS12	Type.1.T.helper.cell	Adaptive
BST1	Type.1.T.helper.cell	Adaptive
CD151	Type.1.T.helper.cell	Adaptive
CD47	Type.1.T.helper.cell	Adaptive
CD48	Type.1.T.helper.cell	Adaptive
CD52	Type.1.T.helper.cell	Adaptive
CD53	Type.1.T.helper.cell	Adaptive
CD59	Type.1.T.helper.cell	Adaptive
CD6	Type.1.T.helper.cell	Adaptive
CD68	Type.1.T.helper.cell	Adaptive
CD7	Type.1.T.helper.cell	Adaptive
CD96	Type.1.T.helper.cell	Adaptive
CFHR3	Type.1.T.helper.cell	Adaptive
CHRM3	Type.1.T.helper.cell	Adaptive
CLEC7A	Type.1.T.helper.cell	Adaptive
COL23A1	Type.1.T.helper.cell	Adaptive
COL4A4	Type.1.T.helper.cell	Adaptive
COL5A3	Type.1.T.helper.cell	Adaptive
DAB1	Type.1.T.helper.cell	Adaptive
DLEU7	Type.1.T.helper.cell	Adaptive
DOC2B	Type.1.T.helper.cell	Adaptive
EMP1	Type.1.T.helper.cell	Adaptive
F12	Type.1.T.helper.cell	Adaptive
FURIN	Type.1.T.helper.cell	Adaptive
GAB3	Type.1.T.helper.cell	Adaptive
GATM	Type.1.T.helper.cell	Adaptive
GFPT2	Type.1.T.helper.cell	Adaptive
GPR25	Type.1.T.helper.cell	Adaptive
GREM2	Type.1.T.helper.cell	Adaptive
HAVCR1	Type.1.T.helper.cell	Adaptive
HSD11B1	Type.1.T.helper.cell	Adaptive
HUNK	Type.1.T.helper.cell	Adaptive
IGF2	Type.1.T.helper.cell	Adaptive
RCSD1	Type.1.T.helper.cell	Adaptive
RYR1	Type.1.T.helper.cell	Adaptive
SAV1	Type.1.T.helper.cell	Adaptive
SELE	Type.1.T.helper.cell	Adaptive
SELP	Type.1.T.helper.cell	Adaptive
SH3KBP1	Type.1.T.helper.cell	Adaptive
SIT1	Type.1.T.helper.cell	Adaptive
SLC35B3	Type.1.T.helper.cell	Adaptive
SIGLEC10	Type.1.T.helper.cell	Adaptive
SKAP1	Type.1.T.helper.cell	Adaptive
THUMPD2	Type.1.T.helper.cell	Adaptive
TIGIT	Type.1.T.helper.cell	Adaptive
ZEB2	Type.1.T.helper.cell	Adaptive
ENC1	Type.1.T.helper.cell	Adaptive
FAM134B	Type.1.T.helper.cell	Adaptive
FBXO30	Type.1.T.helper.cell	Adaptive
FCGR2C	Type.1.T.helper.cell	Adaptive
STAC	Type.1.T.helper.cell	Adaptive
LTC4S	Type.1.T.helper.cell	Adaptive
MAN1B1	Type.1.T.helper.cell	Adaptive
MDH1	Type.1.T.helper.cell	Adaptive
MMD	Type.1.T.helper.cell	Adaptive
RGS16	Type.1.T.helper.cell	Adaptive
IL12A	Type.1.T.helper.cell	Adaptive
P2RX5	Type.1.T.helper.cell	Adaptive
CD97	Type.1.T.helper.cell	Adaptive
ITGB4	Type.1.T.helper.cell	Adaptive
ICAM3	Type.1.T.helper.cell	Adaptive
METRNL	Type.1.T.helper.cell	Adaptive
TNFRSF1A	Type.1.T.helper.cell	Adaptive
IRF1	Type.1.T.helper.cell	Adaptive
HTR2B	Type.1.T.helper.cell	Adaptive
CALD1	Type.1.T.helper.cell	Adaptive
MOCOS	Type.1.T.helper.cell	Adaptive
TRAF3IP2	Type.1.T.helper.cell	Adaptive
TLR8	Type.1.T.helper.cell	Adaptive
TRAF1	Type.1.T.helper.cell	Adaptive
DUSP14	Type.1.T.helper.cell	Adaptive
IL17A	Type.17.T.helper.cell	Adaptive
IL17RA	Type.17.T.helper.cell	Adaptive
C2CD4A	Type.17.T.helper.cell	Adaptive
C2CD4B	Type.17.T.helper.cell	Adaptive
CA2	Type.17.T.helper.cell	Adaptive
CCDC65	Type.17.T.helper.cell	Adaptive
CEACAM3	Type.17.T.helper.cell	Adaptive
IL17C	Type.17.T.helper.cell	Adaptive
IL17F	Type.17.T.helper.cell	Adaptive
IL17RC	Type.17.T.helper.cell	Adaptive
IL17RE	Type.17.T.helper.cell	Adaptive
IL23A	Type.17.T.helper.cell	Adaptive
ILDR1	Type.17.T.helper.cell	Adaptive
LONRF3	Type.17.T.helper.cell	Adaptive
SH2D6	Type.17.T.helper.cell	Adaptive
TNIP2	Type.17.T.helper.cell	Adaptive
ABCA1	Type.17.T.helper.cell	Adaptive
ABCB1	Type.17.T.helper.cell	Adaptive
ADAMTS12	Type.17.T.helper.cell	Adaptive
ANK1	Type.17.T.helper.cell	Adaptive
ANKRD22	Type.17.T.helper.cell	Adaptive
B3GALT2	Type.17.T.helper.cell	Adaptive
CAMTA1	Type.17.T.helper.cell	Adaptive
CCR9	Type.17.T.helper.cell	Adaptive
CD40	Type.17.T.helper.cell	Adaptive
GPR44	Type.17.T.helper.cell	Adaptive
IFT80	Type.17.T.helper.cell	Adaptive
ASB2	Type.2.T.helper.cell	Adaptive
CSRP2	Type.2.T.helper.cell	Adaptive
DAPK1	Type.2.T.helper.cell	Adaptive
DLC1	Type.2.T.helper.cell	Adaptive
DNAJC12	Type.2.T.helper.cell	Adaptive
DUSP6	Type.2.T.helper.cell	Adaptive
GNAI1	Type.2.T.helper.cell	Adaptive
LAMP3	Type.2.T.helper.cell	Adaptive
NRP2	Type.2.T.helper.cell	Adaptive
OSBPL1A	Type.2.T.helper.cell	Adaptive
PDE4B	Type.2.T.helper.cell	Adaptive
PHLDA1	Type.2.T.helper.cell	Adaptive
PLA2G4A	Type.2.T.helper.cell	Adaptive
RAB27B	Type.2.T.helper.cell	Adaptive
RBMS3	Type.2.T.helper.cell	Adaptive
RNF125	Type.2.T.helper.cell	Adaptive
TMPRSS3	Type.2.T.helper.cell	Adaptive
GATA3	Type.2.T.helper.cell	Adaptive
BIRC5	Type.2.T.helper.cell	Adaptive
CDC25C	Type.2.T.helper.cell	Adaptive
CDC7	Type.2.T.helper.cell	Adaptive
CENPF	Type.2.T.helper.cell	Adaptive
CXCR6	Type.2.T.helper.cell	Adaptive
DHFR	Type.2.T.helper.cell	Adaptive
EVI5	Type.2.T.helper.cell	Adaptive
GSTA4	Type.2.T.helper.cell	Adaptive
HELLS	Type.2.T.helper.cell	Adaptive
IL26	Type.2.T.helper.cell	Adaptive
LAIR2	Type.2.T.helper.cell	Adaptive
ABCD1	Activated.dendritic.cell	Innate
C1QC	Activated.dendritic.cell	Innate
CAPG	Activated.dendritic.cell	Innate
CCL3L3	Activated.dendritic.cell	Innate
CD207	Activated.dendritic.cell	Innate
CD302	Activated.dendritic.cell	Innate
ATP5B	Activated.dendritic.cell	Innate
ATP5L	Activated.dendritic.cell	Innate
ATP6V1A	Activated.dendritic.cell	Innate
BCL2L1	Activated.dendritic.cell	Innate
C1QB	Activated.dendritic.cell	Innate
SNURF	Activated.dendritic.cell	Innate
SPCS3	Activated.dendritic.cell	Innate
CCNA1	Activated.dendritic.cell	Innate
CEACAM8	Activated.dendritic.cell	Innate
NOS2	Activated.dendritic.cell	Innate
SRA1	Activated.dendritic.cell	Innate
TNFRSF6B	Activated.dendritic.cell	Innate
TREM1	Activated.dendritic.cell	Innate
TREML1	Activated.dendritic.cell	Innate
RHOA	Activated.dendritic.cell	Innate
SLC25A37	Activated.dendritic.cell	Innate
TNFSF14	Activated.dendritic.cell	Innate
TREML4	Activated.dendritic.cell	Innate
VNN2	Activated.dendritic.cell	Innate
XPO6	Activated.dendritic.cell	Innate
CLEC4C	Activated.dendritic.cell	Innate
TNFAIP2	Activated.dendritic.cell	Innate
UBD	Activated.dendritic.cell	Innate
ACTR3	Activated.dendritic.cell	Innate
RAB1A	Activated.dendritic.cell	Innate
SLA	Activated.dendritic.cell	Innate
HLA-DQA2	Activated.dendritic.cell	Innate
SIGLEC5	Activated.dendritic.cell	Innate
SLAMF9	Activated.dendritic.cell	Innate
ABAT	CD56bright.natural.killer.cell	Innate
C11orf75	CD56bright.natural.killer.cell	Innate
C5orf15	CD56bright.natural.killer.cell	Innate
CDHR1	CD56bright.natural.killer.cell	Innate
DCAF12	CD56bright.natural.killer.cell	Innate
DYNLL1	CD56bright.natural.killer.cell	Innate
GPR137B	CD56bright.natural.killer.cell	Innate
HCP5	CD56bright.natural.killer.cell	Innate
HDGFRP2	CD56bright.natural.killer.cell	Innate
KRT86	CD56bright.natural.killer.cell	Innate
MLST8	CD56bright.natural.killer.cell	Innate
ELMOD3	CD56bright.natural.killer.cell	Innate
ENTPD5	CD56bright.natural.killer.cell	Innate
FAM119A	CD56bright.natural.killer.cell	Innate
FAM179A	CD56bright.natural.killer.cell	Innate
CLIC2	CD56bright.natural.killer.cell	Innate
COX7A2L	CD56bright.natural.killer.cell	Innate
CREB3L4	CD56bright.natural.killer.cell	Innate
CSF1	CD56bright.natural.killer.cell	Innate
CSNK2A2	CD56bright.natural.killer.cell	Innate
CSTA	CD56bright.natural.killer.cell	Innate
CSTB	CD56bright.natural.killer.cell	Innate
CTPS	CD56bright.natural.killer.cell	Innate
CTSD	CD56bright.natural.killer.cell	Innate
FST	CD56bright.natural.killer.cell	Innate
GATA2	CD56bright.natural.killer.cell	Innate
GMPR	CD56bright.natural.killer.cell	Innate
HDC	CD56bright.natural.killer.cell	Innate
HEY1	CD56bright.natural.killer.cell	Innate
HOXA1	CD56bright.natural.killer.cell	Innate
HS2ST1	CD56bright.natural.killer.cell	Innate
HS3ST1	CD56bright.natural.killer.cell	Innate
BCL11B	CD56bright.natural.killer.cell	Innate
CDH3	CD56bright.natural.killer.cell	Innate
MYL6B	CD56bright.natural.killer.cell	Innate
NAA16	CD56bright.natural.killer.cell	Innate
ClQA	CD56bright.natural.killer.cell	Innate
ClQB	CD56bright.natural.killer.cell	Innate
CYP27B1	CD56bright.natural.killer.cell	Innate
EIF3M	CD56bright.natural.killer.cell	Innate
CYP27A1	CD56dim.natural.killer.cell	Innate
DDX55	CD56dim.natural.killer.cell	Innate
DYRK2	CD56dim.natural.killer.cell	Innate
RPL37A	CD56dim.natural.killer.cell	Innate
NOTCH3	CD56dim.natural.killer.cell	Innate
AKR7A3	CD56dim.natural.killer.cell	Innate
GPRC5C	CD56dim.natural.killer.cell	Innate
GRIN1	CD56dim.natural.killer.cell	Innate
HLA-E	CD56dim.natural.killer.cell	Innate
PORCN	CD56dim.natural.killer.cell	Innate
PSMC4	CD56dim.natural.killer.cell	Innate
UPP1	CD56dim.natural.killer.cell	Innate
IL21R	CD56dim.natural.killer.cell	Innate
KIR2DS1	CD56dim.natural.killer.cell	Innate
KIR2DS2	CD56dim.natural.killer.cell	Innate
KIR2DS5	CD56dim.natural.killer.cell	Innate
GIPR	Eosinophil	Innate
KRT18P50	Eosinophil	Innate
LRMP	Eosinophil	Innate
FOSB	Eosinophil	Innate
RRP12	Eosinophil	Innate
GPR183	Eosinophil	Innate
NR4A3	Eosinophil	Innate
ST3GAL6	Eosinophil	Innate
DEPDC5	Eosinophil	Innate
PDE6C	Eosinophil	Innate
PKD2L2	Eosinophil	Innate
GPR65	Eosinophil	Innate
IL5RA	Eosinophil	Innate
P2RY14	Eosinophil	Innate
DACH1	Eosinophil	Innate
DAPK2	Eosinophil	Innate
EMR3	Eosinophil	Innate
ACADM	Immature.dendritic.cell	Innate
AHCYL1	Immature.dendritic.cell	Innate
ALDH1A2	Immature.dendritic.cell	Innate
ALDH3A2	Immature.dendritic.cell	Innate
ALDH9A1	Immature.dendritic.cell	Innate
ALOX15	Immature.dendritic.cell	Innate
AMT	Immature.dendritic.cell	Innate
ARL1	Immature.dendritic.cell	Innate
ATIC	Immature.dendritic.cell	Innate
ATP5A1	Immature.dendritic.cell	Innate
CAPZA1	Immature.dendritic.cell	Innate
LILRA5	Immature.dendritic.cell	Innate
RDX	Immature.dendritic.cell	Innate
RRAGD	Immature.dendritic.cell	Innate
TACSTD2	Immature.dendritic.cell	Innate
INPP5F	Immature.dendritic.cell	Innate
RAB38	Immature.dendritic.cell	Innate
PLAU	Immature.dendritic.cell	Innate
CSF3R	Immature.dendritic.cell	Innate
SLC18A2	Immature.dendritic.cell	Innate
AMPD2	Immature.dendritic.cell	Innate
CLTB	Immature.dendritic.cell	Innate
C1orf162	Immature.dendritic.cell	Innate
AIF1	Macrophage	Innate
CCL1	Macrophage	Innate
CCL14	Macrophage	Innate
CCL23	Macrophage	Innate
CCL26	Macrophage	Innate
CD300LB	Macrophage	Innate
CNR1	Macrophage	Innate
CNR2	Macrophage	Innate
EIF1	Macrophage	Innate
EIF4A1	Macrophage	Innate
FPR1	Macrophage	Innate
FPR2	Macrophage	Innate
FRAT2	Macrophage	Innate
GPR27	Macrophage	Innate
GPR77	Macrophage	Innate
RNASE2	Macrophage	Innate
MS4A2	Macrophage	Innate
BASP1	Macrophage	Innate
IGSF6	Macrophage	Innate
HK3	Macrophage	Innate
VNN1	Macrophage	Innate
FES	Macrophage	Innate
NPL	Macrophage	Innate
FZD2	Macrophage	Innate
FAM198B	Macrophage	Innate
HNMT	Macrophage	Innate
SLC15A3	Macrophage	Innate
CD4	Macrophage	Innate
TXNDC3	Macrophage	Innate
FRMD4A	Macrophage	Innate
CRYBB1	Macrophage	Innate
HRH1	Macrophage	Innate
WNT5B	Macrophage	Innate
ADAMTS3	Mast.cell	Innate
CPA3	Mast.cell	Innate
CMA1	Mast.cell	Innate
CTSG	Mast.cell	Innate
ARHGAP15	Mast.cell	Innate
CPM	Mast.cell	Innate
FCN1	Mast.cell	Innate
FTL	Mast.cell	Innate
HSPA6	Mast.cell	Innate
ITGA9	Mast.cell	Innate
RNASE3	Mast.cell	Innate
S100A4	Mast.cell	Innate
SIGLEC8	Mast.cell	Innate
SLC6A4	Mast.cell	Innate
PTGS2	Mast.cell	Innate
EGR3	Mast.cell	Innate
PILRA	Mast.cell	Innate
CCR2	MDSC	Innate
CD14	MDSC	Innate
CD2	MDSC	Innate
CD86	MDSC	Innate
CXCR4	MDSC	Innate
FCGR2A	MDSC	Innate
FCGR2B	MDSC	Innate
FCGR3A	MDSC	Innate
FERMT3	MDSC	Innate
GPSM3	MDSC	Innate
IL18BP	MDSC	Innate
IL4R	MDSC	Innate
ITGAL	MDSC	Innate
ITGAM	MDSC	Innate
PARVG	MDSC	Innate
PSAP	MDSC	Innate
PTGER2	MDSC	Innate
PTGES2	MDSC	Innate
S100A8	MDSC	Innate
S100A9	MDSC	Innate
ASGR2	Monocyte	Innate
CFP	Monocyte	Innate
ASGR1	Monocyte	Innate
CD1D	Monocyte	Innate
UPK3A	Monocyte	Innate
ACTG1	Monocyte	Innate
ANXA5	Monocyte	Innate
ATP6V1B2	Monocyte	Innate
CFL1	Monocyte	Innate
DAZAP2	Monocyte	Innate
CTBS	Monocyte	Innate
EMR4P	Monocyte	Innate
HIVEP2	Monocyte	Innate
MARCKSL1	Monocyte	Innate
MBP	Monocyte	Innate
MMP15	Monocyte	Innate
PNPLA6	Monocyte	Innate
TMBIM6	Monocyte	Innate
PQBP1	Monocyte	Innate
TEX264	Monocyte	Innate
IKZF1	Monocyte	Innate
AKT3	Natural.killer.cell	Innate
AXL	Natural.killer.cell	Innate
BST2	Natural.killer.cell	Innate
CDH2	Natural.killer.cell	Innate
CRTAM	Natural.killer.cell	Innate
CSF2RA	Natural.killer.cell	Innate
CTSZ	Natural.killer.cell	Innate
CXCL1	Natural.killer.cell	Innate
CYTH1	Natural.killer.cell	Innate
DAXX	Natural.killer.cell	Innate
DGKH	Natural.killer.cell	Innate
DLL4	Natural.killer.cell	Innate
DPYD	Natural.killer.cell	Innate
ERBB3	Natural.killer.cell	Innate
F11R	Natural.killer.cell	Innate
FAM27A	Natural.killer.cell	Innate
FAM49A	Natural.killer.cell	Innate
FASLG	Natural.killer.cell	Innate
FCGR1A	Natural.killer.cell	Innate
FN1	Natural.killer.cell	Innate
FSTL1	Natural.killer.cell	Innate
FUCA1	Natural.killer.cell	Innate
GBP3	Natural.killer.cell	Innate
GLS2	Natural.killer.cell	Innate
GRB2	Natural.killer.cell	Innate
LST1	Natural.killer.cell	Innate
BCL2	Natural.killer.cell	Innate
CDC5L	Natural.killer.cell	Innate
FGF18	Natural.killer.cell	Innate
FUT5	Natural.killer.cell	Innate
FZR1	Natural.killer.cell	Innate
GAGE2	Natural.killer.cell	Innate
IGFBP5	Natural.killer.cell	Innate
KANK2	Natural.killer.cell	Innate
LDB3	Natural.killer.cell	Innate
BTN2A2	Natural.killer.T.cell	Innate
CD101	Natural.killer.T.cell	Innate
CD109	Natural.killer.T.cell	Innate
CNPY3	Natural.killer.T.cell	Innate
CNPY4	Natural.killer.T.cell	Innate
CREB1	Natural.killer.T.cell	Innate
CRTC2	Natural.killer.T.cell	Innate
CRTC3	Natural.killer.T.cell	Innate
CSF2	Natural.killer.T.cell	Innate
KLRC1	Natural.killer.T.cell	Innate
FUT4	Natural.killer.T.cell	Innate
ICAM2	Natural.killer.T.cell	Innate
IL32	Natural.killer.T.cell	Innate
LAMP2	Natural.killer.T.cell	Innate
LILRB5	Natural.killer.T.cell	Innate
KLRG1	Natural.killer.T.cell	Innate
HSPA4	Natural.killer.T.cell	Innate
HSPB6	Natural.killer.T.cell	Innate
ISM2	Natural.killer.T.cell	Innate
ITIH2	Natural.killer.T.cell	Innate
KDM4C	Natural.killer.T.cell	Innate
KIR2DS4	Natural.killer.T.cell	Innate
KIRREL3	Natural.killer.T.cell	Innate
SDCBP	Natural.killer.T.cell	Innate
NFATC2IP	Natural.killer.T.cell	Innate
MICB	Natural.killer.T.cell	Innate
KIR2DL1	Natural.killer.T.cell	Innate
KIR2DL3	Natural.killer.T.cell	Innate
KIR3DL1	Natural.killer.T.cell	Innate
KIR3DL2	Natural.killer.T.cell	Innate
NCR1	Natural.killer.T.cell	Innate
FOSL1	Natural.killer.T.cell	Innate
TSLP	Natural.killer.T.cell	Innate
SLC7A7	Natural.killer.T.cell	Innate
SPP1	Natural.killer.T.cell	Innate
TREM2	Natural.killer.T.cell	Innate
UBASH3A	Natural.killer.T.cell	Innate
YBX2	Natural.killer.T.cell	Innate
CCDC88A	Natural.killer.T.cell	Innate
CLEC1A	Natural.killer.T.cell	Innate
THBD	Natural.killer.T.cell	Innate
PDPN	Natural.killer.T.cell	Innate
VCAM1	Natural.killer.T.cell	Innate
EMR1	Natural.killer.T.cell	Innate
CREB5	Neutrophil	Innate
CDA	Neutrophil	Innate
CHST15	Neutrophil	Innate
S100A12	Neutrophil	Innate
APOBEC3A	Neutrophil	Innate
CASP5	Neutrophil	Innate
MMP25	Neutrophil	Innate
HAL	Neutrophil	Innate
C1orf183	Neutrophil	Innate
FFAR2	Neutrophil	Innate
MAK	Neutrophil	Innate
CXCR1	Neutrophil	Innate
STEAP4	Neutrophil	Innate
MGAM	Neutrophil	Innate
BTNL8	Neutrophil	Innate
CXCR2	Neutrophil	Innate
TNFRSF10C	Neutrophil	Innate
VNN3	Neutrophil	Innate
CBX6	Plasmacytoid.dendritic.cell	Innate
DAB2	Plasmacytoid.dendritic.cell	Innate
DDX17	Plasmacytoid.dendritic.cell	Innate
HIGD1A	Plasmacytoid.dendritic.cell	Innate
IDH3A	Plasmacytoid.dendritic.cell	Innate
IL3RA	Plasmacytoid.dendritic.cell	Innate
MAGED1	Plasmacytoid.dendritic.cell	Innate
NUCB2	Plasmacytoid.dendritic.cell	Innate
OFD1	Plasmacytoid.dendritic.cell	Innate
OGT	Plasmacytoid.dendritic.cell	Innate
PDIA4	Plasmacytoid.dendritic.cell	Innate
SERTAD2	Plasmacytoid.dendritic.cell	Innate
SIRPA	Plasmacytoid.dendritic.cell	Innate
TMED2	Plasmacytoid.dendritic.cell	Innate
ENG	Plasmacytoid.dendritic.cell	Innate
FCAR	Plasmacytoid.dendritic.cell	Innate
IGF1	Plasmacytoid.dendritic.cell	Innate
ITGA2B	Plasmacytoid.dendritic.cell	Innate
GABARAP	Plasmacytoid.dendritic.cell	Innate
GPX1	Plasmacytoid.dendritic.cell	Innate
KRT23	Plasmacytoid.dendritic.cell	Innate
PROK2	Plasmacytoid.dendritic.cell	Innate
RALB	Plasmacytoid.dendritic.cell	Innate
RETNLB	Plasmacytoid.dendritic.cell	Innate
RNF141	Plasmacytoid.dendritic.cell	Innate
SEC14L1	Plasmacytoid.dendritic.cell	Innate
SEPX1	Plasmacytoid.dendritic.cell	Innate
EMP3	Plasmacytoid.dendritic.cell	Innate
CD300LF	Plasmacytoid.dendritic.cell	Innate
ABTB1	Plasmacytoid.dendritic.cell	Innate
KLHL21	Plasmacytoid.dendritic.cell	Innate
PHRF1	Plasmacytoid.dendritic.cell	Innate

## Sheet: S5
Table S5. Clinicopathological features of clinical glioma specimens
	Number of patients	Proportion(%)
Sex
male	8	80
female	2	20
Age
<=65	10	100
>65	0	0
Stage
G2-3	8	80
G4	2	20
Risk
low	5	50
high	5	50
Fustat
1	6	60
0	4	40
Futime
>=1	6	60
<1	4	40

## Sheet: S6
Table S6: Spearman correlation analysis of the ptroptosis-related genes
from	to	cor	p value	weight
CASP4	ELANE	0.420217	2.79856e-73	2.5213
CASP4	GSDMB	0.241657	6.99675e-24	1.44994
CASP4	GSDMD	0.767327	0	4.60396
CASP4	NLRP1	0.481808	6.0661e-99	2.89085
CASP4	NOD1	0.731734	2.57423e-283	4.39041
CASP4	PLCG1	0.378312	1.23925e-58	2.26987
CASP4	PRKACA	0.59006	4.42665e-159	3.54036
CASP4	SCAF11	0.484572	3.18691e-100	2.90743
CASP4	TIRAP	0.278818	1.50075e-31	1.67291
CASP4	AIM2	0.192272	1.55039e-15	1.15363
CASP4	CASP3	0.622027	1.4452e-181	3.73216
CASP4	CASP5	0.737653	3.01866e-290	4.42592
CASP4	CASP6	0.796272	0	4.77763
CASP4	CASP8	0.809069	0	4.85441
CASP4	GPX4	0.537204	5.59313e-127	3.22322
CASP4	GSDMA	0.505976	1.53232e-110	3.03585
CASP4	IL18	0.695849	5.9633e-245	4.17509
CASP4	IL1B	0.452845	3.23317e-86	2.71707
CASP4	NLRC4	0.695348	1.86661e-244	4.17209
CASP4	NLRP2	0.150251	5.3848e-10	0.901506
CASP4	NLRP3	0.42032	2.56092e-73	2.52192
CASP4	NLRP6	0.227223	3.13535e-21	1.36334
CASP4	NOD2	0.524877	2.76822e-120	3.14926
CASP4	PYCARD	0.747311	5.727e-302	4.48387
CASP4	TNF	0.168969	2.7208e-12	1.01381
CASP4	CASP1	0.881099	0	5.28659
CASP4	IL6	0.639182	9.52653e-195	3.83509
CASP9	GSDMB	0.364629	2.70437e-54	2.18777
CASP9	NLRP1	0.262477	5.02244e-28	1.57486
CASP9	PLCG1	0.247278	5.80481e-25	1.48367
CASP9	SCAF11	0.195097	5.85467e-16	1.17058
CASP9	TIRAP	0.182019	4.68957e-14	1.09212
CASP9	AIM2	0.199718	1.15298e-16	1.19831
CASP9	CASP6	0.136639	1.70569e-08	0.819832
CASP9	GPX4	0.212309	1.1217e-18	1.27386
CASP9	GSDMC	0.190958	2.42624e-15	1.14575
CASP9	NLRC4	0.100561	3.45092e-05	0.603366
CASP9	NLRP2	-0.105597	1.36128e-05	0.633583
CASP9	NLRP3	0.122599	4.29646e-07	0.735591
CASP9	NOD2	0.105212	1.46396e-05	0.63127
CASP9	PYCARD	0.146154	1.57657e-09	0.876924
CASP9	CASP1	0.10006	3.77673e-05	0.60036
ELANE	GSDMB	0.230193	9.23284e-22	1.38116
ELANE	GSDMD	0.432527	5.39107e-78	2.59516
ELANE	NLRP1	0.234649	1.4274e-22	1.4079
ELANE	NOD1	0.346786	6.04086e-49	2.08072
ELANE	PLCG1	0.139443	8.59578e-09	0.836656
ELANE	PRKACA	0.252073	6.59967e-26	1.51244
ELANE	SCAF11	0.115591	1.89432e-06	0.693549
ELANE	TIRAP	0.162932	1.60376e-11	0.977592
ELANE	CASP3	0.245251	1.43518e-24	1.4715
ELANE	CASP5	0.246261	9.14912e-25	1.47757
ELANE	CASP6	0.353314	7.31116e-51	2.11988
ELANE	CASP8	0.237142	4.93864e-23	1.42285
ELANE	GPX4	0.351265	2.95614e-50	2.10759
ELANE	GSDMA	0.182283	4.30627e-14	1.0937
ELANE	IL18	0.258595	3.1823e-27	1.55157
ELANE	IL1B	0.158593	5.51224e-11	0.951557
ELANE	NLRC4	0.297853	5.74467e-36	1.78712
ELANE	NLRP2	0.105595	1.3618e-05	0.633571
ELANE	NLRP3	0.123289	3.69519e-07	0.739735
ELANE	NLRP6	0.115749	1.83394e-06	0.694493
ELANE	NOD2	0.178341	1.52014e-13	1.07005
ELANE	PYCARD	0.360468	5.13101e-53	2.16281
ELANE	CASP1	0.33968	6.55773e-47	2.03808
ELANE	IL6	0.323062	2.36419e-42	1.93837
GSDMB	GSDMD	0.357099	5.38722e-52	2.14259
GSDMB	NLRP1	0.253819	2.9562e-26	1.52291
GSDMB	NOD1	0.345361	1.56203e-48	2.07216
GSDMB	PLCG1	0.428402	2.15489e-76	2.57041
GSDMB	PRKACA	0.139776	7.91567e-09	0.838658
GSDMB	SCAF11	0.213699	6.60464e-19	1.28219
GSDMB	TIRAP	0.130893	6.6555e-08	0.785359
GSDMB	CASP5	0.0956042	8.27264e-05	0.573625
GSDMB	CASP6	0.303592	2.29106e-37	1.82155
GSDMB	CASP8	0.138878	9.87791e-09	0.83327
GSDMB	GPX4	0.315379	2.43219e-40	1.89227
GSDMB	IL18	0.198596	1.71654e-16	1.19158
GSDMB	NLRC4	0.184958	1.8005e-14	1.10975
GSDMB	NOD2	0.18816	6.22864e-15	1.12896
GSDMB	PYCARD	0.276526	4.84728e-31	1.65915
GSDMB	CASP1	0.182152	4.49244e-14	1.09291
GSDMB	IL6	0.111606	4.24404e-06	0.669636
GSDMD	NLRP1	0.448283	2.53905e-84	2.6897
GSDMD	NOD1	0.717669	1.44774e-267	4.30602
GSDMD	PLCG1	0.316448	1.2867e-40	1.89869
GSDMD	PRKACA	0.394248	5.90071e-64	2.36549
GSDMD	SCAF11	0.237591	4.074e-23	1.42554
GSDMD	TIRAP	0.13374	3.41421e-08	0.802441
GSDMD	CASP3	0.390421	1.19181e-62	2.34252
GSDMD	CASP5	0.508883	5.32329e-112	3.0533
GSDMD	CASP6	0.65781	4.77224e-210	3.94686
GSDMD	CASP8	0.64515	1.56086e-199	3.8709
GSDMD	GPX4	0.573066	4.05806e-148	3.4384
GSDMD	GSDMA	0.374223	2.58231e-57	2.24534
GSDMD	IL18	0.671062	1.29185e-221	4.02637
GSDMD	IL1B	0.285591	4.40013e-33	1.71355
GSDMD	NLRC4	0.560864	1.23803e-140	3.36518
GSDMD	NLRP2	0.187429	7.95065e-15	1.12457
GSDMD	NLRP3	0.409147	3.33299e-69	2.45488
GSDMD	NLRP6	0.26047	1.30951e-27	1.56282
GSDMD	NOD2	0.372491	9.2224e-57	2.23494
GSDMD	PYCARD	0.771636	0	4.62982
GSDMD	TNF	0.131957	5.19535e-08	0.791739
GSDMD	CASP1	0.755727	1.25514988613432e-312	4.53436
GSDMD	IL6	0.422294	4.62594e-74	2.53376
NLRP1	NOD1	0.326611	2.6559e-43	1.95966
NLRP1	PLCG1	0.31796	5.20796e-41	1.90776
NLRP1	PRKACA	0.486581	3.67783e-101	2.91949
NLRP1	SCAF11	0.344604	2.58177e-48	2.06762
NLRP1	TIRAP	0.234703	1.39512e-22	1.40822
NLRP1	AIM2	0.153523	2.23517e-10	0.921138
NLRP1	CASP3	0.321318	6.84796e-42	1.92791
NLRP1	CASP5	0.321039	8.1142e-42	1.92623
NLRP1	CASP6	0.470818	5.71173e-94	2.82491
NLRP1	CASP8	0.41008	1.53226e-69	2.46048
NLRP1	GPX4	0.636143	2.37248e-192	3.81686
NLRP1	GSDMA	0.210752	2.02233e-18	1.26451
NLRP1	GSDMC	0.17434	5.31214e-13	1.04604
NLRP1	IL18	0.387812	9.03535e-62	2.32687
NLRP1	IL1B	0.244071	2.42091e-24	1.46443
NLRP1	NLRC4	0.257028	6.64455e-27	1.54217
NLRP1	NLRP2	0.109762	6.10847e-06	0.658571
NLRP1	NLRP3	0.225689	5.8562e-21	1.35413
NLRP1	NOD2	0.198627	1.69799e-16	1.19176
NLRP1	PYCARD	0.474237	1.69454e-95	2.84542
NLRP1	TNF	0.0957209	8.10785e-05	0.574325
NLRP1	CASP1	0.471556	2.68223e-94	2.82934
NLRP1	IL6	0.229258	1.35944e-21	1.37555
NOD1	PLCG1	0.485659	9.93034e-101	2.91395
NOD1	PRKACA	0.446479	1.39949e-83	2.67887
NOD1	SCAF11	0.400446	4.17028e-66	2.40268
NOD1	TIRAP	0.281026	4.80178e-32	1.68615
NOD1	AIM2	0.110779	5.00085e-06	0.664672
NOD1	CASP3	0.397097	6.13949e-65	2.38258
NOD1	CASP5	0.576309	3.68284e-150	3.45785
NOD1	CASP6	0.675453	1.39514e-225	4.05272
NOD1	CASP8	0.7305	6.81246e-282	4.383
NOD1	GPX4	0.363015	8.51477e-54	2.17809
NOD1	GSDMA	0.419225	6.58587e-73	2.51535
NOD1	IL18	0.523239	2.04493e-119	3.13944
NOD1	IL1B	0.380328	2.73015e-59	2.28197
NOD1	NLRC4	0.562078	2.3007e-141	3.37247
NOD1	NLRP2	0.155536	1.28921e-10	0.933214
NOD1	NLRP3	0.429235	1.02726e-76	2.57541
NOD1	NLRP6	0.326555	2.74851e-43	1.95933
NOD1	NOD2	0.532568	1.9858e-124	3.19541
NOD1	PYCARD	0.584256	2.9035e-155	3.50554
NOD1	TNF	0.133786	3.37761e-08	0.802714
NOD1	CASP1	0.706946	3.43053e-256	4.24168
NOD1	IL6	0.521712	1.30767e-118	3.13027
PLCG1	PRKACA	0.510692	6.4721e-113	3.06415
PLCG1	SCAF11	0.598315	1.20581e-164	3.58989
PLCG1	TIRAP	0.461096	1.01875e-89	2.76657
PLCG1	AIM2	0.0981387	5.31744e-05	0.588832
PLCG1	CASP3	0.457251	4.48228e-88	2.74351
PLCG1	CASP5	0.224879	8.13041e-21	1.34927
PLCG1	CASP6	0.510206	1.14178e-112	3.06124
PLCG1	CASP8	0.511612	2.2064e-113	3.06967
PLCG1	GPX4	0.27771	2.64872e-31	1.66626
PLCG1	GSDMA	0.116888	1.44881e-06	0.701325
PLCG1	GSDMC	-0.108596	7.66698e-06	0.651577
PLCG1	IL1B	0.129023	1.02404e-07	0.774136
PLCG1	NOD2	0.23358	2.24242e-22	1.40148
PLCG1	CASP1	0.317432	7.14413e-41	1.90459
PLCG1	IL6	0.126393	1.85763e-07	0.758359
PRKACA	SCAF11	0.484857	2.34784e-100	2.90914
PRKACA	TIRAP	0.381057	1.57608e-59	2.28634
PRKACA	CASP3	0.489154	2.26858e-102	2.93492
PRKACA	CASP5	0.448056	3.14786e-84	2.68834
PRKACA	CASP6	0.557913	7.18367e-139	3.34748
PRKACA	CASP8	0.571803	2.49878e-147	3.43082
PRKACA	GPX4	0.533004	1.14693e-124	3.19803
PRKACA	GSDMA	0.29643	1.26263e-35	1.77858
PRKACA	GSDMC	-0.108226	8.23654e-06	0.649356
PRKACA	IL18	0.27476	1.18692e-30	1.64856
PRKACA	IL1B	0.283753	1.15782e-32	1.70252
PRKACA	NLRC4	0.29694	9.52757e-36	1.78164
PRKACA	NLRP2	0.216544	2.20652e-19	1.29927
PRKACA	NLRP3	0.20043	8.9411e-17	1.20258
PRKACA	NOD2	0.297028	9.07364e-36	1.78217
PRKACA	PYCARD	0.367307	3.97445e-55	2.20384
PRKACA	CASP1	0.494203	8.94058e-105	2.96522
PRKACA	IL6	0.353276	7.50099e-51	2.11966
SCAF11	TIRAP	0.546573	2.95678e-132	3.27944
SCAF11	AIM2	0.266956	5.74139e-29	1.60173
SCAF11	CASP3	0.526048	6.57032e-121	3.15629
SCAF11	CASP5	0.382634	4.77376e-60	2.2958
SCAF11	CASP6	0.481018	1.4012e-98	2.88611
SCAF11	CASP8	0.544176	6.86672e-131	3.26506
SCAF11	GPX4	0.21428	5.28614e-19	1.28568
SCAF11	GSDMA	0.226017	5.12609e-21	1.3561
SCAF11	IL18	0.182859	3.57354e-14	1.09715
SCAF11	IL1B	0.262048	6.16751e-28	1.57229
SCAF11	NLRC4	0.227564	2.72676e-21	1.36539
SCAF11	NLRP3	0.123882	3.24421e-07	0.743294
SCAF11	NOD2	0.315059	2.94065e-40	1.89036
SCAF11	PYCARD	0.155466	1.31407e-10	0.932798
SCAF11	CASP1	0.422565	3.65203e-74	2.53539
SCAF11	IL6	0.270833	8.48962e-30	1.625
TIRAP	AIM2	0.213124	8.22707e-19	1.27874
TIRAP	CASP3	0.330308	2.63905e-44	1.98185
TIRAP	CASP5	0.223396	1.47723e-20	1.34038
TIRAP	CASP6	0.267782	3.83072e-29	1.60669
TIRAP	CASP8	0.349362	1.0712e-49	2.09617
TIRAP	GPX4	0.172399	9.64394e-13	1.03439
TIRAP	GSDMA	0.152091	3.29194e-10	0.912546
TIRAP	GSDMC	-0.0997365	4.00241e-05	0.598419
TIRAP	IL1B	0.146942	1.28517e-09	0.881653
TIRAP	NOD2	0.331897	9.68947e-45	1.99138
TIRAP	CASP1	0.181245	6.01897e-14	1.08747
TIRAP	IL6	0.166906	5.02601e-12	1.00143
AIM2	CASP3	0.156309	1.0414e-10	0.937857
AIM2	CASP5	0.236157	7.52104e-23	1.41694
AIM2	CASP6	0.159012	4.899e-11	0.954075
AIM2	CASP8	0.198903	1.53981e-16	1.19342
AIM2	GSDMA	0.154294	1.81201e-10	0.925763
AIM2	GSDMC	0.130107	7.98346e-08	0.780639
AIM2	IL1B	0.167009	4.87512e-12	1.00205
AIM2	NLRC4	0.213554	6.98094e-19	1.28132
AIM2	NOD2	0.331727	1.07884e-44	1.99036
AIM2	CASP1	0.192416	1.47551e-15	1.1545
AIM2	IL6	0.183358	3.03759e-14	1.10015
CASP3	CASP5	0.412008	3.04808e-70	2.47205
CASP3	CASP6	0.677953	7.15051e-228	4.06772
CASP3	CASP8	0.576424	3.11188e-150	3.45854
CASP3	GPX4	0.321096	7.8378e-42	1.92658
CASP3	GSDMA	0.226244	4.67432e-21	1.35746
CASP3	IL18	0.292977	8.38072e-35	1.75786
CASP3	IL1B	0.226606	4.03293e-21	1.35964
CASP3	NLRC4	0.283311	1.45968e-32	1.69987
CASP3	NOD2	0.251935	7.03209e-26	1.51161
CASP3	PYCARD	0.320475	1.14238e-41	1.92285
CASP3	CASP1	0.517971	1.18422e-116	3.10782
CASP3	IL6	0.332835	5.34641e-45	1.99701
CASP5	CASP6	0.567344	1.436e-144	3.40406
CASP5	CASP8	0.657203	1.56395e-209	3.94322
CASP5	GPX4	0.345953	1.05319e-48	2.07572
CASP5	GSDMA	0.531312	9.58619e-124	3.18787
CASP5	IL18	0.592245	1.54282e-160	3.55347
CASP5	IL1B	0.453578	1.59258e-86	2.72147
CASP5	NLRC4	0.700781	6.98442e-250	4.20469
CASP5	NLRP2	0.132105	5.01784e-08	0.792631
CASP5	NLRP3	0.46443	3.67615e-91	2.78658
CASP5	NLRP6	0.253688	3.14081e-26	1.52213
CASP5	NOD2	0.554619	6.36479e-137	3.32771
CASP5	PYCARD	0.603223	4.95973e-168	3.61934
CASP5	TNF	0.252212	6.19227e-26	1.51327
CASP5	CASP1	0.734658	1.02399e-286	4.40795
CASP5	IL6	0.576368	3.37506e-150	3.45821
CASP6	CASP8	0.753416	0	4.5205
CASP6	GPX4	0.499958	1.44738e-107	2.99975
CASP6	GSDMA	0.381278	1.33298e-59	2.28767
CASP6	IL18	0.551427	4.68288e-135	3.30856
CASP6	IL1B	0.305464	7.88248e-38	1.83279
CASP6	NLRC4	0.517418	2.29335e-116	3.10451
CASP6	NLRP3	0.283928	1.05646e-32	1.70357
CASP6	NOD2	0.389607	2.24621e-62	2.33764
CASP6	PYCARD	0.59418	7.73767e-162	3.56508
CASP6	CASP1	0.722287	1.25181e-272	4.33372
CASP6	IL6	0.452983	2.82968e-86	2.7179
CASP8	GPX4	0.361659	2.22017e-53	2.16995
CASP8	GSDMA	0.446097	2.00712e-83	2.67658
CASP8	IL18	0.540305	1.04571e-128	3.24183
CASP8	IL1B	0.418884	8.82929e-73	2.5133
CASP8	NLRC4	0.55433	9.41063e-137	3.32598
CASP8	NLRP2	0.103261	2.1067e-05	0.619569
CASP8	NLRP3	0.421578	8.61536e-74	2.52947
CASP8	NLRP6	0.190891	2.48179e-15	1.14535
CASP8	NOD2	0.528929	1.86994e-122	3.17358
CASP8	PYCARD	0.544799	3.03877e-131	3.2688
CASP8	TNF	0.121212	5.80074e-07	0.727273
CASP8	CASP1	0.765352	0	4.59211
CASP8	IL6	0.504278	1.0733e-109	3.02567
GPX4	GSDMA	0.270369	1.06926e-29	1.62221
GPX4	IL18	0.447036	8.27391e-84	2.68221
GPX4	IL1B	0.167068	4.79119e-12	1.00241
GPX4	NLRC4	0.312228	1.5648e-39	1.87337
GPX4	NLRP2	0.142593	3.91566e-09	0.855558
GPX4	NLRP3	0.173452	6.98358e-13	1.04071
GPX4	NOD2	0.190336	2.9951e-15	1.14202
GPX4	PYCARD	0.611421	8.06536e-174	3.66852
GPX4	TNF	0.0962241	7.43224e-05	0.577345
GPX4	CASP1	0.491936	1.0855e-103	2.95162
GPX4	IL6	0.249361	2.27054e-25	1.49616
GSDMA	IL18	0.469499	2.19608e-93	2.81699
GSDMA	IL1B	0.246066	9.97965e-25	1.4764
GSDMA	NLRC4	0.544165	6.96919e-131	3.26499
GSDMA	NLRP2	0.163322	1.43274e-11	0.979935
GSDMA	NLRP3	0.362403	1.31341e-53	2.17442
GSDMA	NLRP6	0.244831	1.72938e-24	1.46898
GSDMA	NOD2	0.38415	1.5049e-60	2.3049
GSDMA	PYCARD	0.477156	8.13711e-97	2.86294
GSDMA	TNF	0.20757	6.64574e-18	1.24542
GSDMA	CASP1	0.4935	1.94219e-104	2.961
GSDMA	IL6	0.339966	5.44375e-47	2.0398
GSDMC	IL18	0.143873	2.83097e-09	0.863237
GSDMC	NLRC4	0.0970126	6.47967e-05	0.582076
GSDMC	NLRP3	0.213404	7.39262e-19	1.28042
GSDMC	PYCARD	0.137617	1.34521e-08	0.825699
GSDMC	TNF	0.11968	8.05167e-07	0.718081
GSDMC	CASP1	0.101936	2.68807e-05	0.611618
IL18	IL1B	0.286853	2.25525e-33	1.72112
IL18	NLRC4	0.757348	9.88778351672488e-315	4.54409
IL18	NLRP2	0.132102	5.02109e-08	0.792614
IL18	NLRP3	0.590687	1.69323e-159	3.54412
IL18	NLRP6	0.218195	1.15986e-19	1.30917
IL18	NOD2	0.340767	3.22677e-47	2.0446
IL18	PYCARD	0.870493	0	5.22296
IL18	TNF	0.261813	6.90073e-28	1.57088
IL18	CASP1	0.783895	0	4.70337
IL18	IL6	0.368474	1.7145e-55	2.21084
IL1B	NLRC4	0.385338	6.06949e-61	2.31203
IL1B	NLRP2	0.152538	2.91825e-10	0.915229
IL1B	NLRP3	0.548085	4.01481e-133	3.28851
IL1B	NLRP6	0.169912	2.04995e-12	1.01947
IL1B	NOD2	0.422621	3.47858e-74	2.53573
IL1B	PYCARD	0.352891	9.76219e-51	2.11735
IL1B	TNF	0.588065	9.26336e-158	3.52839
IL1B	CASP1	0.453249	2.18827e-86	2.7195
IL1B	IL6	0.618922	2.87414e-179	3.71353
NLRC4	NLRP2	0.184007	2.45851e-14	1.10404
NLRC4	NLRP3	0.602006	3.47297e-167	3.61203
NLRC4	NLRP6	0.293598	5.97205e-35	1.76159
NLRC4	NOD2	0.514629	6.31963e-115	3.08778
NLRC4	PYCARD	0.751605	2.36106e-307	4.50963
NLRC4	TNF	0.277949	2.34405e-31	1.66769
NLRC4	CASP1	0.729839	3.89491e-281	4.37904
NLRC4	IL6	0.509611	2.28397e-112	3.05767
NLRP2	NLRP3	0.21185	1.33521e-18	1.2711
NLRP2	NLRP6	0.260431	1.33388e-27	1.56259
NLRP2	NOD2	0.167429	4.30485e-12	1.00457
NLRP2	PYCARD	0.189073	4.58587e-15	1.13444
NLRP2	CASP1	0.118836	9.62926e-07	0.713018
NLRP2	IL6	0.180838	6.85987e-14	1.08503
NLRP3	NLRP6	0.315803	1.88968e-40	1.89482
NLRP3	NOD2	0.409215	3.15047e-69	2.45529
NLRP3	PYCARD	0.569517	6.57432e-146	3.4171
NLRP3	TNF	0.389984	1.67496e-62	2.3399
NLRP3	CASP1	0.532983	1.17813e-124	3.1979
NLRP3	IL6	0.402541	7.63419e-67	2.41525
NLRP6	NOD2	0.355502	1.6256e-51	2.13301
NLRP6	PYCARD	0.222623	2.0136e-20	1.33574
NLRP6	CASP1	0.21282	9.23632e-19	1.27692
NLRP6	IL6	0.252933	4.44601e-26	1.5176
NOD2	PYCARD	0.392075	3.26723e-63	2.35245
NOD2	TNF	0.165888	6.78401e-12	0.995327
NOD2	CASP1	0.489014	2.64091e-102	2.93408
NOD2	IL6	0.528919	1.8936e-122	3.17351
PYCARD	TNF	0.314812	3.40541e-40	1.88887
PYCARD	CASP1	0.804265	0	4.82559
PYCARD	IL6	0.437161	8.04301e-80	2.62296
TNF	CASP1	0.250818	1.17138e-25	1.50491
TNF	IL6	0.240261	1.28593e-23	1.44157
CASP1	IL6	0.539705	2.26475e-128	3.23823

## Sheet: S7
Table S7:Estimating the relative composition of immune cells in the glioma microenvironment by the ssGSEA
id	pyroptosis cluster	Activated.B.cell	Activated.CD4.T.cell	Activated.CD8.T.cell	Activated.dendritic.cell	CD56bright.natural.killer.cell	CD56dim.natural.killer.cell	Eosinophil	Gamma.delta.T.cell	Immature..B.cell	Immature.dendritic.cell	MDSC	Macrophage	Mast.cell	Monocyte	Natural.killer.T.cell	Natural.killer.cell	Neutrophil	Plasmacytoid.dendritic.cell	Regulatory.T.cell	T.follicular.helper.cell	Type.1.T.helper.cell	Type.17.T.helper.cell	Type.2.T.helper.cell
CGGA_1001	A	0.373098	0.495046	0.666661	0.812484	0.663136	0.734078	0.505289	0.688587	0.679213	0.773051	0.980937	0.710143	0.731711	0.887718	0.642583	0.745261	0.190268	0.793562	0.761658	0.708216	0.634678	0.390641	0.466156
CGGA_1002	B	0.238859	0.399149	0.486265	0.683366	0.621076	0.739139	0.324852	0.612663	0.389345	0.681607	0.58425	0.50244	0.40161	0.850153	0.525202	0.626972	0.0321384	0.750586	0.475083	0.59038	0.51497	0.414238	0.523306
CGGA_1003	B	0.235762	0.441322	0.464473	0.592829	0.650645	0.711028	0.255209	0.610887	0.34077	0.662598	0.398583	0.452183	0.315945	0.849967	0.497375	0.482931	0.0660921	0.71362	0.403201	0.538052	0.470238	0.390019	0.485195
CGGA_1004	A	0.426704	0.403344	0.651847	0.728126	0.646487	0.721722	0.332842	0.683392	0.660718	0.762665	0.878538	0.622363	0.588771	0.83169	0.641873	0.69617	0.0956682	0.808458	0.572362	0.648749	0.613224	0.438014	0.376813
CGGA_1005	B	0.308005	0.305608	0.465432	0.57519	0.654495	0.707704	0.209564	0.570058	0.381456	0.686553	0.443119	0.464831	0.321548	0.832391	0.467309	0.54574	0.0507079	0.712182	0.386757	0.540408	0.488296	0.327129	0.515268
CGGA_1006	A	0.206696	0.427652	0.478148	0.646646	0.642191	0.732637	0.327011	0.679915	0.365965	0.674984	0.641531	0.496911	0.433295	0.828297	0.625165	0.664389	0.0977653	0.794471	0.518686	0.582847	0.541491	0.462712	0.55354
CGGA_1007	B	0.286184	0.405195	0.50797	0.634174	0.678	0.740643	0.307121	0.719479	0.431569	0.677302	0.645769	0.495774	0.425091	0.840053	0.628992	0.693436	0.244639	0.77948	0.489172	0.579049	0.520238	0.453857	0.553217
CGGA_1008	A	0.228518	0.434017	0.43893	0.617785	0.656905	0.693747	0.323559	0.718062	0.466626	0.678154	0.571246	0.406185	0.383323	0.79294	0.57188	0.637418	0.103429	0.78705	0.421513	0.557673	0.492283	0.399585	0.570451
CGGA_1010	B	0.283546	0.480943	0.438275	0.610978	0.62876	0.711038	0.420913	0.604232	0.450087	0.638972	0.536871	0.439709	0.308485	0.763685	0.456696	0.584152	0.129289	0.665896	0.432665	0.545201	0.442473	0.352235	0.537259
CGGA_1011	A	0.33354	0.506818	0.586656	0.766492	0.662817	0.654608	0.549418	0.69884	0.534467	0.741798	0.845732	0.633892	0.755933	0.824822	0.608516	0.713657	0.134261	0.827213	0.614683	0.651419	0.581611	0.500424	0.515344
CGGA_1012	A	0.225779	0.449391	0.490351	0.654451	0.672909	0.690792	0.282705	0.709925	0.46861	0.702567	0.68923	0.540389	0.417825	0.833348	0.575495	0.689014	0.144999	0.768585	0.597453	0.62912	0.506949	0.455432	0.53596
CGGA_1013	B	0.265527	0.422255	0.485977	0.611657	0.699493	0.629604	0.382247	0.595442	0.391496	0.691557	0.558426	0.521545	0.44257	0.825817	0.517917	0.643726	0.109583	0.753007	0.437344	0.603975	0.485172	0.389793	0.479558
CGGA_1014	A	0.272299	0.410238	0.494974	0.679821	0.646596	0.752366	0.271764	0.64456	0.422804	0.710809	0.541938	0.4989	0.391468	0.820882	0.586964	0.624063	0.0190096	0.753217	0.423707	0.564591	0.531945	0.414842	0.507475
CGGA_1015	A	0.27542	0.514052	0.629682	0.752572	0.663677	0.82973	0.451011	0.711288	0.616063	0.696828	0.87787	0.687022	0.618838	0.803199	0.666645	0.731028	0.140698	0.830214	0.710904	0.633489	0.599177	0.384471	0.53236
CGGA_1017	B	0.232427	0.25783	0.443881	0.606419	0.587591	0.688641	0.30749	0.566513	0.361952	0.674605	0.381112	0.461362	0.40252	0.83047	0.462825	0.559783	0.0688716	0.727194	0.383427	0.573062	0.497866	0.377741	0.535578
CGGA_1018	B	0.206726	0.400299	0.457631	0.562388	0.666155	0.649306	0.216734	0.584677	0.303524	0.695355	0.459708	0.452158	0.319919	0.837258	0.470138	0.529519	0.0907741	0.715708	0.42864	0.538013	0.436625	0.393537	0.525855
CGGA_1019	A	0.238816	0.366541	0.535295	0.708814	0.644898	0.747145	0.299821	0.672159	0.536003	0.724281	0.824887	0.627996	0.59201	0.84454	0.618706	0.672297	0.0779837	0.778747	0.581109	0.587619	0.563602	0.440965	0.466411
CGGA_1020	B	0.29455	0.395899	0.504091	0.662714	0.667482	0.638138	0.264164	0.61462	0.40021	0.681728	0.631426	0.534753	0.518913	0.820202	0.543277	0.653461	0.13331	0.740336	0.499886	0.610074	0.468499	0.376746	0.50327
CGGA_1022	A	0.177518	0.418047	0.49671	0.755167	0.654184	0.713283	0.420341	0.699621	0.449778	0.766623	0.822762	0.639915	0.641995	0.829021	0.648831	0.72737	0.129557	0.809004	0.718453	0.639675	0.586563	0.385472	0.525502
CGGA_1023	A	0.247041	0.442925	0.499246	0.635706	0.648928	0.724514	0.318621	0.616741	0.432456	0.722714	0.653608	0.479671	0.473884	0.828382	0.581632	0.552905	0.116929	0.732345	0.410301	0.523634	0.500222	0.429374	0.452032
CGGA_1024	B	0.280247	0.397007	0.483847	0.619445	0.637322	0.75421	0.235676	0.706815	0.487204	0.723811	0.63604	0.537647	0.385021	0.821062	0.593133	0.690437	0.0975556	0.761966	0.542599	0.573435	0.520904	0.41451	0.550479
CGGA_1026	A	0.211687	0.438303	0.493228	0.631513	0.65147	0.679634	0.236164	0.711887	0.464574	0.710569	0.697784	0.490795	0.428956	0.769784	0.592903	0.649337	0.169488	0.803267	0.498285	0.579903	0.499393	0.41037	0.533978
CGGA_1027	B	0.231648	0.383198	0.558515	0.67905	0.65159	0.70215	0.306888	0.653628	0.419291	0.713279	0.696986	0.469372	0.40998	0.801515	0.499343	0.582356	0.104699	0.776952	0.544792	0.586227	0.505609	0.359254	0.504804
CGGA_103	B	0.28938	0.325349	0.463501	0.594345	0.648351	0.673478	0.220826	0.603928	0.375536	0.679734	0.470731	0.471618	0.306056	0.819436	0.52852	0.586254	0.103595	0.720101	0.397645	0.561135	0.463024	0.390853	0.548052
CGGA_1030	B	0.209413	0.339326	0.448171	0.602708	0.610481	0.69798	0.281668	0.587718	0.278336	0.682951	0.358017	0.440256	0.334891	0.828637	0.483233	0.550443	0.0319384	0.731152	0.37924	0.556017	0.502328	0.402095	0.492105
CGGA_1031	B	0.303793	0.34725	0.491309	0.600904	0.659378	0.707691	0.292882	0.595102	0.400251	0.671511	0.578191	0.534518	0.379078	0.831771	0.50781	0.623946	0.122421	0.715576	0.436155	0.601478	0.48799	0.378346	0.522861
CGGA_1032	A	0.327143	0.400022	0.541009	0.780345	0.606955	0.730961	0.301796	0.673479	0.551738	0.708275	0.855414	0.624501	0.625016	0.877491	0.628946	0.774367	0.140812	0.787659	0.665381	0.691282	0.602031	0.447082	0.433755
CGGA_1033	B	0.233681	0.295752	0.466264	0.639816	0.598471	0.744697	0.373879	0.558786	0.246077	0.642063	0.39942	0.443218	0.394967	0.848329	0.485575	0.554573	0.0440026	0.7453	0.384879	0.544452	0.499232	0.395229	0.438182
CGGA_1034	A	0.335461	0.424347	0.537722	0.682817	0.69737	0.661301	0.415764	0.628468	0.478234	0.754621	0.665319	0.54529	0.492855	0.785001	0.59179	0.697171	0.0837818	0.801544	0.493625	0.614621	0.591243	0.42661	0.533659
CGGA_1035	A	0.17667	0.482906	0.550667	0.802146	0.677957	0.73417	0.304446	0.741092	0.544198	0.754663	0.876179	0.607648	0.649118	0.805913	0.647613	0.736216	0.220879	0.839322	0.795224	0.612179	0.598644	0.425185	0.49069
CGGA_1036	A	0.180244	0.465384	0.537254	0.698448	0.689102	0.728634	0.384338	0.727036	0.476785	0.737044	0.773262	0.565555	0.526591	0.833521	0.581041	0.688255	0.168192	0.778651	0.65812	0.598987	0.557105	0.42527	0.547609
CGGA_1037	B	0.28876	0.312481	0.491293	0.638519	0.634757	0.776468	0.362706	0.58025	0.356394	0.636452	0.565771	0.485321	0.45107	0.867838	0.513503	0.603787	0.107225	0.750526	0.409261	0.536316	0.506924	0.415958	0.401629
CGGA_1039	B	0.260928	0.450982	0.499382	0.628462	0.630561	0.67137	0.1977	0.650891	0.310015	0.675228	0.495205	0.507468	0.343924	0.841277	0.588644	0.613079	0.00719289	0.746519	0.378616	0.50473	0.462114	0.380415	0.527327
CGGA_1041	B	0.304277	0.30376	0.459844	0.610022	0.644311	0.720189	0.273393	0.59898	0.391978	0.714802	0.457753	0.488043	0.365781	0.815541	0.52708	0.625647	0.0787478	0.731149	0.445765	0.579505	0.505725	0.400691	0.520077
CGGA_1045	A	0.195776	0.503579	0.541765	0.75565	0.672192	0.720975	0.370144	0.714842	0.493038	0.723801	0.814775	0.589069	0.55534	0.795751	0.644097	0.689024	0.0954582	0.769969	0.635326	0.616327	0.582072	0.458709	0.492983
CGGA_1046	B	0.341818	0.293635	0.476737	0.57386	0.665691	0.730027	0.309867	0.566663	0.383499	0.665083	0.552955	0.541324	0.417175	0.834266	0.506434	0.603643	0.0672483	0.711868	0.425994	0.559615	0.517185	0.375935	0.468279
CGGA_1048	A	0.262121	0.372955	0.473772	0.709902	0.607635	0.693178	0.273539	0.662339	0.486324	0.702746	0.631979	0.503459	0.407303	0.811582	0.543817	0.619832	0.0778812	0.78171	0.508887	0.623038	0.50901	0.419601	0.466665
CGGA_1049	A	0.159151	0.410329	0.471368	0.740788	0.672192	0.705373	0.429928	0.701742	0.43509	0.718264	0.737346	0.51745	0.52384	0.791773	0.634122	0.720093	0.140716	0.79633	0.625536	0.597343	0.549881	0.445299	0.482623
CGGA_1050	B	0.303688	0.394647	0.486203	0.578327	0.638035	0.67685	0.232313	0.605464	0.364249	0.651639	0.491834	0.483903	0.343007	0.86248	0.559671	0.600725	0.106709	0.729561	0.438113	0.5826	0.432741	0.400693	0.569855
CGGA_1051	B	0.21559	0.29219	0.445253	0.613422	0.59205	0.745102	0.271348	0.585523	0.307001	0.699308	0.409523	0.462833	0.409086	0.838671	0.504788	0.594141	0.0317384	0.751724	0.410066	0.557565	0.513156	0.392568	0.480661
CGGA_1052	B	0.257123	0.382981	0.564718	0.651702	0.660266	0.70927	0.271834	0.612194	0.473381	0.681232	0.670974	0.530836	0.438073	0.837843	0.526335	0.601469	0.138457	0.738963	0.528358	0.552271	0.50672	0.425096	0.449053
CGGA_1053	A	0.242448	0.519557	0.538835	0.691926	0.661763	0.752445	0.246041	0.69362	0.473971	0.713615	0.777049	0.556486	0.465641	0.847658	0.615908	0.679015	0.145729	0.760354	0.590212	0.650617	0.548492	0.428139	0.558435
CGGA_1055	B	0.252991	0.460194	0.505623	0.604074	0.670404	0.641396	0.206676	0.629922	0.364417	0.701965	0.562168	0.499779	0.370082	0.81747	0.543669	0.620327	0.0955942	0.74024	0.5054	0.595107	0.492218	0.425195	0.567458
CGGA_1057	A	0.326215	0.430521	0.682455	0.783315	0.650457	0.679396	0.358727	0.721341	0.53874	0.760552	0.901976	0.597723	0.640981	0.857117	0.625972	0.752668	0.081309	0.804318	0.649006	0.673077	0.591342	0.447266	0.461579
CGGA_1058	B	0.305663	0.396285	0.511491	0.672029	0.663904	0.66448	0.370262	0.658784	0.448965	0.742473	0.616574	0.514509	0.474903	0.83034	0.580807	0.709647	0.132776	0.758869	0.561651	0.597266	0.524454	0.460626	0.545991
CGGA_1059	A	0.250841	0.522017	0.559461	0.678864	0.703359	0.588162	0.327551	0.697973	0.49526	0.669722	0.683055	0.538532	0.484484	0.825349	0.569981	0.665932	0.062913	0.759293	0.522316	0.580181	0.498526	0.38887	0.569373
CGGA_106	A	0.329482	0.462694	0.654565	0.748467	0.649489	0.730437	0.44033	0.678991	0.561534	0.733273	0.891551	0.634941	0.666777	0.831886	0.621521	0.727598	0.194499	0.795986	0.672094	0.674496	0.581027	0.456352	0.463452
CGGA_1060	B	0.242831	0.447536	0.488269	0.531978	0.685996	0.667257	0.317795	0.61135	0.372062	0.662645	0.448028	0.449608	0.313453	0.791204	0.492406	0.573539	0.0231187	0.742545	0.43112	0.510183	0.452119	0.364624	0.576273
CGGA_1061	B	0.280834	0.46466	0.510982	0.58041	0.686428	0.59859	0.360201	0.62804	0.341606	0.666587	0.525515	0.434994	0.344989	0.802314	0.508299	0.571987	0.0840491	0.705908	0.39437	0.539518	0.423586	0.352016	0.519255
CGGA_1063	B	0.328068	0.396195	0.423811	0.587593	0.617567	0.69293	0.396385	0.581323	0.433197	0.640707	0.532339	0.496951	0.364396	0.762301	0.483661	0.632268	0.16256	0.673998	0.400677	0.514898	0.476684	0.378274	0.491482
CGGA_1065	B	0.22513	0.36031	0.490078	0.556826	0.661967	0.655391	0.288923	0.596851	0.364768	0.660066	0.396227	0.43787	0.302466	0.820833	0.481791	0.529842	0.099158	0.717229	0.443464	0.505884	0.408075	0.408643	0.49944
CGGA_1066	A	0.283658	0.421692	0.494213	0.635885	0.631638	0.724779	0.245978	0.660473	0.421063	0.724827	0.666105	0.569003	0.44306	0.841072	0.560809	0.656559	0.144843	0.762261	0.519589	0.604364	0.530661	0.421683	0.536572
CGGA_1068	A	0.246634	0.527614	0.553891	0.652356	0.664426	0.674238	0.365693	0.712922	0.441732	0.717157	0.746941	0.583363	0.478514	0.827542	0.575988	0.700094	0.148733	0.755963	0.570674	0.604934	0.564342	0.321287	0.615202
CGGA_1069	A	0.274944	0.547716	0.580922	0.830262	0.68184	0.721466	0.50065	0.763206	0.495043	0.802005	0.931182	0.703652	0.68792	0.856077	0.664409	0.763023	0.393391	0.822914	0.769447	0.702732	0.655043	0.42278	0.55029
CGGA_107	A	0.261201	0.51638	0.46074	0.695657	0.643522	0.701032	0.231872	0.729672	0.416392	0.695749	0.65591	0.507382	0.472191	0.814507	0.627143	0.690987	0.140861	0.767256	0.575096	0.590136	0.536907	0.40103	0.611268
CGGA_1070	A	0.302448	0.410709	0.462451	0.618451	0.627123	0.727813	0.245046	0.695219	0.458788	0.66648	0.664775	0.521865	0.396019	0.813488	0.600328	0.677137	0.102168	0.750348	0.505594	0.560435	0.525509	0.384275	0.560413
CGGA_1071	A	0.226764	0.525523	0.526522	0.736654	0.679099	0.729428	0.299373	0.726283	0.517372	0.719227	0.77429	0.562723	0.522888	0.798942	0.615075	0.68539	0.182726	0.794679	0.592528	0.608721	0.584067	0.403149	0.535853
CGGA_1072	A	0.261329	0.550509	0.515474	0.619114	0.675989	0.650412	0.267254	0.729744	0.524139	0.684626	0.676629	0.548216	0.424961	0.76762	0.6013	0.651727	0.0606493	0.777918	0.505581	0.542207	0.491879	0.376597	0.560626
CGGA_1073	A	0.208901	0.40534	0.489057	0.677643	0.655569	0.805319	0.332792	0.683643	0.411976	0.714078	0.730837	0.536589	0.545004	0.853553	0.602465	0.701319	0.190004	0.817234	0.605519	0.607836	0.553543	0.432214	0.537747
CGGA_1074	A	0.279593	0.449218	0.533815	0.698741	0.686906	0.723043	0.231808	0.734767	0.57211	0.751587	0.854338	0.614305	0.501896	0.833139	0.650345	0.737349	0.149221	0.793112	0.661905	0.629328	0.589969	0.466699	0.518895
CGGA_1075	A	0.338344	0.505853	0.634087	0.73538	0.6632	0.701923	0.282828	0.692098	0.432104	0.742456	0.857854	0.587137	0.461923	0.814176	0.626566	0.694059	0.162472	0.785466	0.573391	0.633235	0.587421	0.484873	0.494919
CGGA_1077	A	0.190399	0.511679	0.572049	0.755938	0.668337	0.739118	0.312952	0.71817	0.449655	0.711164	0.83166	0.65997	0.606281	0.859094	0.638689	0.698027	0.227355	0.782952	0.686423	0.621605	0.585319	0.440387	0.456849
CGGA_1078	A	0.328034	0.395621	0.561296	0.727707	0.668627	0.651026	0.294808	0.688875	0.664994	0.752163	0.813299	0.569884	0.57298	0.837823	0.607408	0.706405	0.166076	0.810996	0.557309	0.612295	0.566137	0.483068	0.498532
CGGA_1079	A	0.287664	0.367951	0.517652	0.669501	0.66066	0.668089	0.388698	0.647234	0.557221	0.717274	0.709688	0.50475	0.490662	0.842684	0.610987	0.662892	0.162366	0.779106	0.546946	0.62157	0.557614	0.420598	0.459453
CGGA_108	A	0.266013	0.449548	0.528311	0.673506	0.666535	0.676434	0.377003	0.693297	0.612238	0.709599	0.763593	0.566576	0.547781	0.824385	0.531841	0.720394	0.131828	0.803967	0.627465	0.662994	0.558767	0.417075	0.55579
CGGA_1081	B	0.220694	0.422261	0.500179	0.598072	0.659951	0.740826	0.269447	0.689325	0.480344	0.699146	0.553725	0.49554	0.350523	0.847204	0.540849	0.65106	0.0516668	0.786586	0.480481	0.553132	0.49725	0.396577	0.530653
CGGA_1082	B	0.217944	0.378396	0.503062	0.651274	0.670675	0.744998	0.29855	0.597728	0.365113	0.663054	0.57853	0.500483	0.442065	0.844102	0.553547	0.612627	0.071887	0.746008	0.440683	0.529791	0.495176	0.383795	0.445893
CGGA_1083	A	0.296621	0.441147	0.522186	0.752791	0.660283	0.740985	0.300241	0.684701	0.580851	0.739068	0.880199	0.691161	0.642392	0.845434	0.622834	0.73665	0.218554	0.838845	0.629812	0.636418	0.58355	0.478028	0.483319
CGGA_1086	A	0.296918	0.521134	0.453066	0.729541	0.586736	0.781992	0.391331	0.664225	0.565903	0.69615	0.834338	0.602569	0.480913	0.833948	0.605417	0.735494	0.133627	0.77578	0.613702	0.668672	0.564183	0.454082	0.565413
CGGA_1087	B	0.210106	0.367836	0.476778	0.581976	0.655522	0.689488	0.228745	0.602327	0.316103	0.667187	0.378256	0.445286	0.299079	0.836031	0.495843	0.543826	0.0975347	0.73126	0.395387	0.522348	0.451754	0.405983	0.53073
CGGA_1091	A	0.232161	0.431492	0.45977	0.644611	0.654654	0.683421	0.289192	0.687205	0.426736	0.703124	0.69933	0.567455	0.434687	0.840928	0.599148	0.6372	0.0833181	0.76092	0.608379	0.558856	0.53925	0.380702	0.523073
CGGA_1094	B	0.243438	0.421046	0.484239	0.605723	0.693527	0.711468	0.258502	0.664427	0.388968	0.665698	0.557402	0.492015	0.355911	0.83276	0.545545	0.60238	0.0676295	0.72185	0.498519	0.560116	0.480445	0.378842	0.506291
CGGA_1095	B	0.198962	0.520915	0.48628	0.587972	0.674314	0.710005	0.270964	0.650723	0.413747	0.68088	0.627486	0.511598	0.342223	0.786155	0.568623	0.626305	0.114099	0.716186	0.501111	0.546376	0.498828	0.377566	0.581955
CGGA_1097	B	0.293139	0.358063	0.481005	0.645506	0.665221	0.679337	0.234179	0.661722	0.506596	0.685667	0.546134	0.488054	0.375518	0.817446	0.595555	0.657205	0.0815187	0.758472	0.432904	0.550534	0.505611	0.42252	0.510144
CGGA_1099	A	0.289656	0.573016	0.656359	0.729368	0.705938	0.665269	0.379592	0.70387	0.479131	0.708989	0.804854	0.584006	0.528867	0.823217	0.602768	0.675643	0.0708941	0.830526	0.583886	0.627186	0.589921	0.446363	0.546462
CGGA_1100	B	0.316438	0.333912	0.439169	0.524355	0.59819	0.716617	0.288236	0.584719	0.418586	0.616101	0.425301	0.428617	0.35106	0.822832	0.436963	0.57561	0.119556	0.693378	0.432553	0.512977	0.42648	0.362514	0.484233
CGGA_1101	B	0.340497	0.278436	0.432114	0.577075	0.594471	0.709207	0.323939	0.653497	0.435726	0.617086	0.455981	0.442506	0.296068	0.78761	0.513521	0.632847	0.136752	0.713628	0.360042	0.517318	0.461035	0.424988	0.414219
CGGA_1103	B	0.233658	0.600576	0.50203	0.613355	0.667233	0.602837	0.299143	0.685005	0.395007	0.66519	0.560412	0.550145	0.358522	0.787487	0.566927	0.60786	0.0999005	0.729572	0.473856	0.592884	0.490745	0.376722	0.677927
CGGA_1105	A	0.277473	0.420157	0.568559	0.668173	0.635711	0.724854	0.293295	0.694152	0.537332	0.728837	0.809303	0.645796	0.492685	0.844712	0.56569	0.711143	0.109222	0.766425	0.614836	0.622876	0.579974	0.431685	0.512374
CGGA_1106	A	0.191984	0.417702	0.521891	0.73324	0.65055	0.736351	0.267962	0.712351	0.449011	0.748504	0.786891	0.624857	0.519555	0.799731	0.616594	0.721169	0.0781289	0.814008	0.690538	0.624336	0.566183	0.425379	0.508311
CGGA_1108	A	0.270115	0.538183	0.571025	0.711441	0.629492	0.658801	0.283922	0.71478	0.595784	0.758659	0.81216	0.619065	0.55453	0.839703	0.580955	0.701082	0.09842	0.809977	0.636878	0.644833	0.570531	0.382429	0.508457
CGGA_1109	B	0.257901	0.245122	0.499813	0.636633	0.630628	0.693996	0.211813	0.666018	0.423286	0.65554	0.598525	0.46891	0.435192	0.810098	0.567135	0.616129	0.118938	0.789683	0.454266	0.575057	0.502055	0.42058	0.53225
CGGA_1111	A	0.261431	0.541171	0.581874	0.683979	0.643303	0.709933	0.339307	0.692361	0.472274	0.716652	0.772959	0.562573	0.443862	0.852576	0.576725	0.692562	0.0902151	0.765902	0.594095	0.616651	0.53971	0.429503	0.551537
CGGA_1113	B	0.253792	0.416316	0.511867	0.58442	0.702698	0.697698	0.26335	0.662243	0.397639	0.627084	0.565779	0.457132	0.333631	0.819892	0.496269	0.634507	0.135824	0.736755	0.498192	0.575378	0.485214	0.354706	0.600315
CGGA_1114	A	0.23342	0.498549	0.593908	0.713664	0.637476	0.717081	0.391024	0.812639	0.643584	0.781996	0.877699	0.664642	0.545566	0.846845	0.627606	0.731128	0.382479	0.812798	0.69327	0.665842	0.577433	0.403546	0.526644
CGGA_1116	A	0.315783	0.426715	0.519396	0.667945	0.674037	0.682213	0.357708	0.637942	0.435761	0.688005	0.610075	0.550261	0.44207	0.845827	0.547176	0.631646	0.0605353	0.707294	0.512407	0.614656	0.51417	0.417984	0.502913
CGGA_1118	B	0.279548	0.4408	0.578232	0.639163	0.668924	0.625102	0.299912	0.658237	0.450352	0.667734	0.664998	0.546446	0.404409	0.829967	0.5421	0.639318	0.095658	0.684427	0.521411	0.60599	0.517523	0.363831	0.51628
CGGA_1119	B	0.191386	0.585408	0.515441	0.621163	0.657275	0.728068	0.253742	0.651069	0.316805	0.636558	0.582804	0.496275	0.417295	0.844671	0.540902	0.580091	0.23992	0.706142	0.438379	0.548163	0.454428	0.360824	0.511755
CGGA_112	B	0.230643	0.375618	0.478027	0.605117	0.652104	0.705358	0.2729	0.606507	0.326621	0.695499	0.584855	0.476489	0.371743	0.828979	0.521978	0.616021	0.0969014	0.733284	0.529755	0.588109	0.459559	0.370997	0.500659
CGGA_1120	B	0.281161	0.434877	0.443122	0.59184	0.608684	0.708652	0.250707	0.626673	0.465294	0.645092	0.518941	0.468727	0.373753	0.844208	0.461087	0.663935	0.13486	0.71311	0.48421	0.547303	0.483815	0.377167	0.546067
CGGA_1121	B	0.254112	0.422865	0.502377	0.638436	0.668961	0.697266	0.310979	0.618971	0.376373	0.683507	0.56591	0.518442	0.408545	0.832608	0.516793	0.619402	0.100127	0.742025	0.430691	0.568533	0.478595	0.378096	0.485139
CGGA_1124	A	0.25482	0.562639	0.645304	0.812874	0.698037	0.711669	0.424509	0.764525	0.570526	0.75855	0.895094	0.661199	0.673534	0.84933	0.669683	0.742332	0.263187	0.7965	0.72201	0.670175	0.619905	0.412707	0.509146
CGGA_1126	B	0.248563	0.420726	0.518447	0.650756	0.682369	0.70142	0.288524	0.623632	0.356205	0.680639	0.567194	0.490192	0.382813	0.826939	0.546084	0.599509	0.0651021	0.726956	0.453995	0.55082	0.511994	0.419042	0.463832
CGGA_1127	B	0.269383	0.31439	0.516688	0.655657	0.638601	0.723139	0.32766	0.579898	0.399541	0.66309	0.678125	0.541604	0.473848	0.848655	0.555808	0.622577	0.115056	0.773678	0.479067	0.538048	0.496071	0.418642	0.425687
CGGA_1129	B	0.232482	0.473441	0.540837	0.613727	0.619131	0.709303	0.331492	0.634784	0.366603	0.701422	0.64205	0.538419	0.405586	0.838044	0.497745	0.587638	0.0571253	0.684747	0.504735	0.544609	0.47746	0.367476	0.537378
CGGA_1130	A	0.245704	0.41355	0.528324	0.702814	0.660769	0.773475	0.339066	0.637655	0.400339	0.686494	0.637577	0.5484	0.491216	0.839778	0.580597	0.660125	0.144305	0.770768	0.500136	0.572481	0.529629	0.454693	0.434694
CGGA_1131	B	0.195685	0.549557	0.50005	0.566991	0.654927	0.611106	0.291145	0.636837	0.354356	0.677119	0.466206	0.46251	0.330225	0.768729	0.504767	0.531949	0.0967164	0.700393	0.465028	0.549141	0.43177	0.364983	0.627322
CGGA_1132	B	0.283255	0.348384	0.480821	0.629042	0.648079	0.7016	0.231009	0.613729	0.363641	0.667944	0.535282	0.555677	0.422097	0.83891	0.54515	0.624823	0.110928	0.753393	0.403891	0.551205	0.491466	0.432144	0.465868
CGGA_1134	A	0.147366	0.487451	0.471251	0.73307	0.689095	0.715164	0.457533	0.728988	0.471985	0.742282	0.76193	0.586728	0.595228	0.799954	0.647729	0.722887	0.130986	0.791152	0.697305	0.620579	0.562516	0.417842	0.554252
CGGA_1135	A	0.2156	0.45962	0.559501	0.698042	0.695459	0.711197	0.335743	0.692406	0.529687	0.731498	0.787249	0.566513	0.561032	0.823076	0.649207	0.684786	0.419809	0.793469	0.618141	0.607934	0.556139	0.445591	0.498439
CGGA_1136	A	0.274462	0.424869	0.521952	0.675665	0.663205	0.678507	0.267564	0.707029	0.463336	0.719752	0.760385	0.64156	0.481587	0.831409	0.582503	0.702811	0.103075	0.768933	0.59567	0.62014	0.530982	0.425597	0.555111
CGGA_1137	B	0.30648	0.407783	0.49221	0.665995	0.584	0.728169	0.308754	0.609241	0.623397	0.678801	0.666123	0.520838	0.434905	0.843988	0.543989	0.738974	0.112232	0.746539	0.557584	0.612348	0.537752	0.367415	0.544195
CGGA_1138	B	0.211112	0.45233	0.493207	0.59999	0.645245	0.734857	0.225901	0.655513	0.34952	0.647048	0.553769	0.522592	0.351989	0.83119	0.574086	0.62189	0.0355531	0.73753	0.42562	0.525622	0.47713	0.395178	0.490427
CGGA_1139	B	0.317509	0.315289	0.528456	0.61518	0.637423	0.773412	0.330131	0.646654	0.46695	0.713618	0.638315	0.535399	0.41259	0.819574	0.571292	0.645387	0.123266	0.763766	0.438116	0.570868	0.54021	0.477504	0.393395
CGGA_1140	B	0.220735	0.380189	0.464067	0.660281	0.594293	0.706242	0.382316	0.568344	0.320088	0.66014	0.528139	0.48228	0.40316	0.832847	0.495629	0.58954	0.039248	0.725926	0.458863	0.557059	0.5074	0.398211	0.465246
CGGA_1141	B	0.242716	0.378593	0.446581	0.646746	0.609231	0.75617	0.336027	0.583282	0.328572	0.673304	0.534178	0.506896	0.491139	0.839	0.515077	0.620875	0.0825399	0.753814	0.448111	0.588895	0.540939	0.417511	0.429484
CGGA_1142	B	0.244847	0.43218	0.481082	0.654157	0.68644	0.708557	0.229711	0.678963	0.388318	0.663174	0.484444	0.50893	0.368489	0.815541	0.601908	0.616484	0.0541642	0.781517	0.455065	0.541963	0.481991	0.398742	0.561962
CGGA_1144	B	0.225525	0.330863	0.438426	0.606839	0.573071	0.726608	0.306274	0.563951	0.307445	0.688433	0.373556	0.455548	0.410769	0.833497	0.488892	0.568864	0.0421543	0.738436	0.41637	0.562199	0.508464	0.386733	0.47769
CGGA_1145	A	0.265695	0.417243	0.534029	0.715597	0.689458	0.723842	0.26593	0.732783	0.518064	0.73813	0.819179	0.641081	0.503776	0.829766	0.625383	0.70611	0.124368	0.814239	0.612595	0.659692	0.585692	0.515902	0.523911
CGGA_1146	A	0.274116	0.409042	0.520579	0.635089	0.699162	0.61693	0.303769	0.64124	0.388592	0.715036	0.629404	0.558821	0.403533	0.845715	0.518437	0.676785	0.112998	0.69317	0.536215	0.577032	0.502003	0.450004	0.520001
CGGA_1147	B	0.278598	0.363194	0.461507	0.583143	0.657807	0.670013	0.275693	0.594211	0.364503	0.702725	0.40516	0.481355	0.333911	0.823516	0.481415	0.585762	0.058891	0.723859	0.379015	0.548386	0.482805	0.366376	0.502902
CGGA_1148	A	0.208331	0.383644	0.515967	0.698099	0.710398	0.633237	0.39617	0.667449	0.500343	0.718791	0.724478	0.551784	0.536817	0.802395	0.586214	0.667786	0.120634	0.775242	0.567319	0.584265	0.537999	0.457567	0.46658
CGGA_1152	A	0.338346	0.388761	0.63984	0.736587	0.649229	0.755836	0.37864	0.687001	0.509153	0.735531	0.859168	0.614758	0.521801	0.88843	0.594768	0.707608	0.1052	0.787278	0.637913	0.646054	0.583429	0.436619	0.432843
CGGA_1154	B	0.251126	0.46849	0.510904	0.657019	0.658643	0.660777	0.286498	0.65198	0.505983	0.724706	0.734429	0.538378	0.440432	0.826585	0.56701	0.648363	0.303014	0.75929	0.535084	0.617658	0.503869	0.407439	0.554061
CGGA_1155	B	0.234626	0.395473	0.506402	0.65747	0.655133	0.742759	0.288532	0.620345	0.374224	0.671995	0.64094	0.498146	0.42936	0.856919	0.536006	0.625466	0.117194	0.762576	0.471101	0.530753	0.472276	0.406931	0.474209
CGGA_1156	A	0.280062	0.400091	0.523639	0.651776	0.659376	0.707481	0.367723	0.633603	0.432598	0.715543	0.724682	0.571609	0.461427	0.831811	0.551963	0.631545	0.0869732	0.727834	0.554925	0.597306	0.504719	0.419792	0.498619
CGGA_1157	B	0.249514	0.282547	0.494138	0.614244	0.660674	0.770622	0.245825	0.625799	0.394535	0.694656	0.52548	0.47415	0.400118	0.832075	0.550829	0.609988	0.0644274	0.759974	0.445226	0.560801	0.509311	0.468744	0.40314
CGGA_1158	B	0.258914	0.404478	0.485451	0.598851	0.669584	0.659772	0.290077	0.56482	0.418244	0.692447	0.505079	0.489319	0.325949	0.832651	0.491174	0.526788	0.0993414	0.731948	0.442461	0.535933	0.473551	0.415119	0.484916
CGGA_1159	A	0.224542	0.381318	0.466358	0.666674	0.613923	0.758065	0.359273	0.58363	0.383255	0.669752	0.516326	0.512962	0.424511	0.836414	0.530843	0.618098	0.05579	0.760295	0.454739	0.602175	0.513305	0.418108	0.447445
CGGA_1160	A	0.209721	0.430274	0.560004	0.695472	0.66606	0.702399	0.32435	0.701296	0.405037	0.669116	0.668927	0.526079	0.541976	0.827373	0.574808	0.649459	0.0826241	0.782374	0.553237	0.580512	0.544137	0.425871	0.527159
CGGA_1161	B	0.244648	0.340399	0.47816	0.65777	0.626942	0.750799	0.302491	0.594981	0.332281	0.654604	0.514963	0.482608	0.410435	0.857281	0.523363	0.58947	0.0730363	0.738528	0.427536	0.552341	0.508775	0.380391	0.422814
CGGA_1162	A	0.319585	0.346832	0.505038	0.66844	0.644112	0.782406	0.366985	0.58608	0.404957	0.642705	0.674073	0.502884	0.548706	0.876351	0.566648	0.618313	0.110528	0.776147	0.458509	0.503987	0.51983	0.383402	0.364817
CGGA_1164	B	0.259934	0.393436	0.477654	0.614267	0.671163	0.695589	0.229915	0.6185	0.316773	0.66727	0.450549	0.511702	0.303514	0.847288	0.47931	0.570541	0.0778911	0.734409	0.432585	0.538187	0.477567	0.40413	0.48176
CGGA_1169	B	0.350545	0.333601	0.507365	0.620803	0.677479	0.700675	0.242702	0.617518	0.447739	0.711054	0.570698	0.545299	0.349164	0.836001	0.554267	0.647379	0.087819	0.723087	0.446058	0.571025	0.504741	0.409559	0.485818
CGGA_1170	B	0.193797	0.555291	0.495438	0.604508	0.648642	0.686524	0.379917	0.690482	0.32593	0.582557	0.602272	0.517888	0.380961	0.760463	0.48722	0.607952	0.135375	0.690785	0.494889	0.557312	0.476729	0.340776	0.585352
CGGA_1171	A	0.348338	0.424078	0.574898	0.7612	0.649791	0.692134	0.297959	0.722806	0.623448	0.750807	0.90526	0.676225	0.589023	0.834886	0.633883	0.739914	0.13817	0.822316	0.634498	0.690429	0.610241	0.485868	0.469848
CGGA_1172	A	0.328847	0.527173	0.533907	0.709113	0.656139	0.73017	0.285656	0.657046	0.46756	0.72525	0.844601	0.666087	0.585294	0.853291	0.583186	0.667165	0.108099	0.763417	0.570795	0.618195	0.55127	0.451959	0.504682
CGGA_1175	B	0.228059	0.510756	0.490831	0.613497	0.632893	0.693201	0.279168	0.684935	0.338375	0.652488	0.614363	0.483921	0.391402	0.815309	0.515991	0.629299	0.106527	0.754366	0.437111	0.560822	0.513086	0.389206	0.597735
CGGA_1177	A	0.245144	0.594791	0.614654	0.839703	0.661162	0.749563	0.433257	0.81873	0.519917	0.77005	0.916924	0.736708	0.718652	0.879194	0.681359	0.767789	0.532173	0.830171	0.809017	0.716187	0.646103	0.46818	0.516157
CGGA_1178	B	0.267634	0.384074	0.459944	0.600983	0.647574	0.725525	0.273206	0.589034	0.357469	0.676369	0.492722	0.460828	0.345499	0.832211	0.498635	0.554443	0.0556966	0.741544	0.412573	0.537652	0.457186	0.3782	0.526687
CGGA_1180	A	0.224452	0.477317	0.554825	0.64624	0.644251	0.714544	0.32264	0.702363	0.369299	0.710739	0.722284	0.529083	0.468162	0.822386	0.612901	0.696933	0.0684061	0.738203	0.557222	0.58892	0.542262	0.426215	0.522055
CGGA_1181	B	0.250229	0.376502	0.528264	0.653472	0.676492	0.694105	0.296662	0.612637	0.416938	0.709875	0.695863	0.519258	0.453295	0.846209	0.548474	0.633155	0.110164	0.748591	0.486666	0.571097	0.501751	0.396148	0.469698
CGGA_1183	B	0.326214	0.395827	0.52024	0.634695	0.653282	0.645614	0.226636	0.639235	0.42877	0.715522	0.57877	0.522002	0.375001	0.833453	0.606379	0.641067	0.0644114	0.765953	0.414909	0.536364	0.513936	0.417473	0.434451
CGGA_1184	B	0.267382	0.357132	0.456264	0.643094	0.617173	0.741809	0.351236	0.59116	0.325072	0.67213	0.604337	0.520154	0.534599	0.842	0.509055	0.61687	0.146099	0.762184	0.476646	0.579174	0.526471	0.430173	0.487537
CGGA_1185	B	0.249573	0.372803	0.478397	0.659335	0.650861	0.668325	0.333953	0.669857	0.454655	0.69225	0.61328	0.463615	0.456948	0.837226	0.544081	0.65674	0.0925954	0.810027	0.47929	0.549197	0.509502	0.459131	0.539876
CGGA_1188	A	0.298773	0.408898	0.648844	0.64927	0.643949	0.776691	0.37827	0.670154	0.444995	0.717505	0.744697	0.528958	0.48273	0.850989	0.563333	0.649228	0.165919	0.761324	0.50529	0.572604	0.527941	0.456492	0.44067
CGGA_1189	B	0.298178	0.333338	0.488721	0.5246	0.662079	0.694645	0.270699	0.581182	0.358093	0.654771	0.453072	0.474256	0.298089	0.843639	0.481825	0.551057	0.0979378	0.722177	0.39429	0.562631	0.444557	0.372208	0.52916
CGGA_1190	B	0.229803	0.395995	0.501098	0.514401	0.625278	0.768275	0.251789	0.611714	0.342606	0.597459	0.455952	0.451878	0.285416	0.810738	0.457202	0.521472	0.109397	0.713404	0.426599	0.530803	0.433037	0.360294	0.528212
CGGA_1191	B	0.224757	0.324975	0.472631	0.524547	0.640321	0.693586	0.189418	0.589965	0.347564	0.633949	0.407416	0.443975	0.309317	0.788744	0.442926	0.541716	0.0957245	0.744822	0.437885	0.532905	0.417614	0.357128	0.495333
CGGA_1192	A	0.344967	0.376181	0.532773	0.677036	0.660486	0.717522	0.311632	0.643227	0.46623	0.747668	0.708353	0.62834	0.484457	0.842206	0.602764	0.685544	0.105233	0.742053	0.51064	0.622451	0.564752	0.469628	0.500441
CGGA_1195	B	0.217084	0.286629	0.516078	0.666817	0.637586	0.7503	0.246371	0.623684	0.420076	0.665898	0.49956	0.457806	0.380091	0.846549	0.586231	0.622625	0.0261225	0.756962	0.435529	0.498438	0.489689	0.471018	0.446385
CGGA_1197	B	0.254663	0.365184	0.479081	0.619185	0.639565	0.704027	0.225428	0.649783	0.352729	0.662369	0.611284	0.521459	0.367531	0.84742	0.497255	0.608325	0.0948327	0.742843	0.504454	0.557084	0.467198	0.385488	0.487036
CGGA_1198	B	0.273768	0.44771	0.441225	0.594461	0.584998	0.73475	0.333094	0.56932	0.50644	0.664208	0.597007	0.493377	0.369764	0.801266	0.466144	0.680756	0.158547	0.697911	0.47725	0.551609	0.487188	0.385403	0.484282
CGGA_120	A	0.253389	0.39629	0.519817	0.642847	0.656663	0.771245	0.207515	0.668735	0.454904	0.698352	0.618208	0.492805	0.425838	0.827633	0.598242	0.647034	0.157026	0.799588	0.492665	0.569458	0.520337	0.422074	0.503224
CGGA_1204	B	0.241774	0.397638	0.468909	0.556458	0.651966	0.657981	0.238054	0.582729	0.334613	0.667148	0.384622	0.45891	0.300012	0.808671	0.451439	0.524556	0.0728693	0.703064	0.417917	0.533205	0.430078	0.37954	0.566857
CGGA_1205	A	0.24495	0.377656	0.495839	0.638904	0.596938	0.763297	0.336826	0.647536	0.433666	0.646881	0.752603	0.594503	0.372795	0.840503	0.565689	0.764494	0.13448	0.739673	0.595097	0.614405	0.554799	0.400042	0.514343
CGGA_1207	B	0.223538	0.336132	0.47552	0.629884	0.63644	0.737316	0.255564	0.577829	0.350275	0.671542	0.487764	0.485786	0.386501	0.851064	0.509303	0.583495	0.0521902	0.753313	0.398151	0.550719	0.511793	0.41759	0.427994
CGGA_1208	A	0.173483	0.557677	0.498938	0.823433	0.673986	0.719901	0.344088	0.766637	0.510123	0.778349	0.836581	0.680802	0.627934	0.812222	0.675484	0.742562	0.295669	0.827202	0.792868	0.655212	0.615476	0.432177	0.548285
CGGA_1211	A	0.240909	0.409116	0.476802	0.624777	0.653591	0.650415	0.469055	0.580456	0.447479	0.723449	0.470096	0.483802	0.423523	0.811874	0.501252	0.595761	0.0971051	0.738875	0.439306	0.59155	0.506891	0.432588	0.458397
CGGA_1212	B	0.276532	0.375182	0.49014	0.632423	0.679007	0.611508	0.29022	0.588105	0.408129	0.69868	0.52404	0.489814	0.370796	0.807351	0.509587	0.655812	0.10078	0.720174	0.469952	0.560899	0.48366	0.388122	0.560009
CGGA_1214	A	0.247018	0.423726	0.475565	0.597732	0.63067	0.713734	0.291659	0.694433	0.343454	0.698302	0.592451	0.506249	0.349774	0.841237	0.54887	0.660511	0.0987254	0.752149	0.428447	0.561289	0.525409	0.404321	0.536774
CGGA_1215	A	0.287809	0.468445	0.497678	0.664833	0.650437	0.711622	0.290467	0.695173	0.446953	0.709314	0.742636	0.637351	0.440958	0.838254	0.578453	0.706085	0.1166	0.758992	0.585463	0.587352	0.531811	0.402707	0.570586
CGGA_1216	A	0.289964	0.324279	0.542513	0.65727	0.658474	0.726892	0.283636	0.701295	0.41831	0.67921	0.639838	0.523659	0.403317	0.814643	0.60722	0.679197	0.109464	0.778021	0.458821	0.544234	0.525118	0.455325	0.448409
CGGA_1218	A	0.268053	0.371866	0.533727	0.725901	0.660974	0.670159	0.262388	0.706837	0.565278	0.732479	0.817403	0.596258	0.544209	0.820848	0.61262	0.716885	0.0637535	0.786687	0.606231	0.631025	0.576992	0.406589	0.501379
CGGA_1219	A	0.280203	0.408104	0.546342	0.640744	0.662484	0.68453	0.395226	0.656981	0.415271	0.711433	0.632139	0.516051	0.454467	0.81504	0.516118	0.596404	0.17956	0.707625	0.415651	0.564734	0.475279	0.410346	0.432526
CGGA_1223	A	0.263429	0.41562	0.479044	0.616589	0.654394	0.682297	0.253668	0.68374	0.390068	0.6668	0.518512	0.416181	0.379261	0.785385	0.592039	0.631042	0.122445	0.777454	0.387989	0.546709	0.520505	0.418912	0.536229
CGGA_1224	A	0.360314	0.520205	0.728712	0.78722	0.69947	0.743475	0.477966	0.730213	0.545332	0.746146	0.960768	0.733396	0.724383	0.901234	0.673588	0.736294	0.218617	0.801029	0.709691	0.698704	0.639287	0.467508	0.478777
CGGA_1226	B	0.321714	0.315524	0.489485	0.66996	0.637458	0.689078	0.273802	0.627755	0.460567	0.728911	0.602198	0.519544	0.448738	0.815284	0.558182	0.650429	0.0453366	0.771184	0.471943	0.575315	0.540088	0.488276	0.451812
CGGA_1227	B	0.300422	0.367697	0.528167	0.647972	0.655636	0.698481	0.224872	0.646157	0.450893	0.684347	0.604118	0.43955	0.387435	0.815538	0.557468	0.612732	0.143791	0.803305	0.425904	0.569242	0.511345	0.382657	0.529692
CGGA_1228	B	0.240543	0.34238	0.463499	0.640813	0.59574	0.719364	0.220092	0.597611	0.417224	0.720859	0.546602	0.483045	0.416832	0.834948	0.524626	0.615245	0.0718037	0.767619	0.487054	0.572646	0.532273	0.398684	0.456832
CGGA_1231	A	0.507578	0.471402	0.704285	0.751196	0.649229	0.757237	0.489163	0.653707	0.608413	0.75564	0.900205	0.650418	0.669286	0.863114	0.634516	0.704068	0.283174	0.762176	0.627976	0.657813	0.600985	0.494162	0.447646
CGGA_1232	A	0.329333	0.396479	0.493364	0.681932	0.658187	0.699363	0.246237	0.61784	0.447752	0.724698	0.692258	0.554082	0.468585	0.838828	0.554368	0.651655	0.0946394	0.72879	0.509086	0.586059	0.525171	0.403675	0.486133
CGGA_1234	A	0.217474	0.511233	0.56431	0.737969	0.647409	0.71404	0.301628	0.724366	0.49838	0.729118	0.767376	0.594304	0.562561	0.826276	0.587607	0.747981	0.0928699	0.844106	0.626345	0.630328	0.570415	0.453855	0.547396
CGGA_1235	A	0.308727	0.384439	0.506047	0.677064	0.652891	0.701615	0.260931	0.5961	0.454003	0.711817	0.700256	0.56262	0.469198	0.820116	0.572568	0.66692	0.129734	0.747455	0.468211	0.59991	0.533241	0.445324	0.462104
CGGA_1236	B	0.284178	0.283219	0.476828	0.620341	0.616421	0.685633	0.259556	0.602007	0.440926	0.69925	0.493429	0.4291	0.385101	0.816575	0.555796	0.658051	0.0280302	0.757091	0.391043	0.557217	0.493195	0.429461	0.496191
CGGA_1237	A	0.247739	0.515259	0.514069	0.643995	0.645502	0.675816	0.29679	0.716735	0.458058	0.653039	0.642265	0.497386	0.478141	0.815139	0.57076	0.646306	0.0423182	0.757728	0.474582	0.562387	0.527527	0.40245	0.530985
CGGA_1238	B	0.302378	0.304068	0.504559	0.669068	0.65885	0.646524	0.276391	0.666571	0.558749	0.740997	0.678983	0.573117	0.447211	0.806329	0.563032	0.68857	0.133342	0.803943	0.508473	0.579851	0.542772	0.460773	0.511822
CGGA_1239	B	0.28841	0.351273	0.50316	0.619843	0.68717	0.715832	0.215198	0.602017	0.34983	0.685141	0.501564	0.510547	0.331434	0.834818	0.53076	0.590419	0.11287	0.725094	0.443831	0.558872	0.481647	0.403294	0.496482
CGGA_1240	A	0.226462	0.543976	0.550061	0.742452	0.649745	0.733419	0.366168	0.751956	0.52006	0.745703	0.82451	0.644684	0.603964	0.836469	0.650618	0.740393	0.211194	0.813015	0.698699	0.679902	0.601289	0.473269	0.533709
CGGA_1246	B	0.255564	0.361557	0.509324	0.584977	0.664732	0.675896	0.215609	0.623803	0.375967	0.67371	0.494364	0.475443	0.347012	0.844044	0.498145	0.55398	0.0907227	0.716104	0.461612	0.538901	0.444355	0.405483	0.493962
CGGA_1248	A	0.23547	0.415055	0.475406	0.691192	0.637361	0.716867	0.297228	0.647028	0.460804	0.720705	0.614061	0.539324	0.447916	0.820245	0.56455	0.627995	0.0489221	0.775207	0.534867	0.61498	0.542597	0.443407	0.528183
CGGA_1251	B	0.217802	0.490087	0.54822	0.615379	0.647482	0.663276	0.296023	0.691961	0.484902	0.631497	0.599918	0.498341	0.380097	0.833907	0.548025	0.632354	0.046133	0.745672	0.473299	0.563895	0.491193	0.409289	0.55427
CGGA_1255	A	0.195648	0.537941	0.518339	0.752052	0.653724	0.708989	0.393835	0.698081	0.554828	0.756647	0.862553	0.653611	0.618016	0.781044	0.681573	0.672174	0.209474	0.805542	0.59487	0.589176	0.570884	0.440989	0.538746
CGGA_1256	A	0.26119	0.383127	0.580328	0.652046	0.623452	0.80697	0.330923	0.629143	0.380489	0.651799	0.654533	0.514366	0.445095	0.853734	0.599078	0.618097	0.172656	0.810515	0.487607	0.526087	0.520875	0.400003	0.435347
CGGA_1257	A	0.213662	0.369815	0.45103	0.663536	0.616303	0.683062	0.382579	0.616312	0.447591	0.720397	0.56031	0.521847	0.529519	0.820804	0.545065	0.644146	0.0499176	0.768672	0.481487	0.585284	0.530763	0.438111	0.518436
CGGA_1258	A	0.252913	0.429253	0.588267	0.649346	0.643409	0.733803	0.304306	0.698314	0.527241	0.685169	0.73223	0.568637	0.45184	0.829804	0.599902	0.685138	0.116129	0.7413	0.552707	0.594726	0.535032	0.446058	0.535436
CGGA_1260	A	0.22862	0.343464	0.533615	0.703859	0.653207	0.778783	0.294123	0.666892	0.410155	0.693429	0.680754	0.524764	0.491854	0.851405	0.599283	0.667605	0.080602	0.794366	0.531263	0.562501	0.525073	0.427887	0.414213
CGGA_1262	A	0.26483	0.424682	0.524391	0.779466	0.580731	0.782424	0.380747	0.710975	0.527363	0.711475	0.893496	0.678696	0.570115	0.814784	0.685128	0.767961	0.226086	0.791028	0.734307	0.660053	0.625019	0.486964	0.513193
CGGA_1263	B	0.233376	0.314521	0.514309	0.649353	0.651243	0.730177	0.305684	0.611754	0.4387	0.679866	0.634603	0.529485	0.493052	0.820024	0.562195	0.576618	0.0931463	0.765296	0.466997	0.583331	0.552996	0.455521	0.418512
CGGA_1264	B	0.306898	0.375789	0.499659	0.629849	0.677118	0.643885	0.25213	0.610014	0.403355	0.690251	0.529638	0.533623	0.379161	0.839019	0.536018	0.632055	0.128716	0.739179	0.441443	0.578853	0.476363	0.428924	0.527552
CGGA_1269	B	0.253956	0.448904	0.491406	0.610271	0.655933	0.668937	0.329944	0.613589	0.372637	0.668635	0.483783	0.49608	0.339975	0.833582	0.522858	0.578726	0.105757	0.734744	0.444305	0.562119	0.497629	0.364852	0.536855
CGGA_1270	A	0.319819	0.449691	0.654364	0.730796	0.635467	0.773944	0.29471	0.70959	0.509141	0.731407	0.815904	0.638323	0.492645	0.844519	0.610535	0.685743	0.115545	0.760887	0.631205	0.638273	0.584653	0.445253	0.484011
CGGA_1271	A	0.163217	0.404964	0.500827	0.622372	0.658253	0.659485	0.216013	0.71583	0.369979	0.735041	0.486443	0.484013	0.495435	0.795262	0.59043	0.678495	0.084473	0.804756	0.558631	0.556928	0.517689	0.435056	0.540286
CGGA_1272	B	0.203198	0.552842	0.516507	0.603704	0.661177	0.731578	0.334908	0.677043	0.432209	0.647203	0.618088	0.517541	0.455372	0.819094	0.545392	0.61614	0.144745	0.739676	0.553118	0.559263	0.489341	0.371497	0.609985
CGGA_1273	B	0.307986	0.311606	0.453786	0.584279	0.649236	0.718414	0.203008	0.622155	0.309954	0.677948	0.42013	0.465771	0.306589	0.84288	0.482611	0.554722	0.0780374	0.73757	0.431441	0.543288	0.464485	0.412931	0.515516
CGGA_1275	A	0.265294	0.412317	0.544383	0.688077	0.643306	0.681928	0.417786	0.689686	0.43012	0.712912	0.677171	0.490262	0.501261	0.82344	0.548275	0.688556	0.130774	0.795216	0.539241	0.567914	0.518221	0.400332	0.49229
CGGA_1280	B	0.326263	0.380453	0.498493	0.637515	0.66804	0.705136	0.23402	0.663742	0.567417	0.744238	0.639205	0.502171	0.446006	0.806824	0.580208	0.654393	0.109	0.775741	0.417097	0.562784	0.526224	0.428347	0.459891
CGGA_1281	B	0.264783	0.327095	0.462251	0.586454	0.616737	0.704855	0.319864	0.568278	0.344151	0.672483	0.429348	0.4879	0.347764	0.82829	0.463639	0.552147	0.0924067	0.731102	0.394008	0.571784	0.513022	0.42329	0.491049
CGGA_1282	A	0.221558	0.41124	0.483661	0.638623	0.653234	0.718172	0.255302	0.669028	0.410131	0.662315	0.5436	0.453268	0.472159	0.80198	0.599211	0.571508	0.156267	0.794441	0.423664	0.555456	0.514665	0.470039	0.539849
CGGA_1283	B	0.134715	0.491228	0.480544	0.592759	0.639217	0.72865	0.437438	0.671299	0.297261	0.628456	0.459358	0.484913	0.286467	0.740735	0.499514	0.549236	0.0660956	0.788943	0.423613	0.528161	0.410745	0.335669	0.493332
CGGA_1284	A	0.241351	0.487689	0.532957	0.75097	0.665965	0.685338	0.385443	0.744764	0.580767	0.746129	0.887914	0.657529	0.565842	0.850938	0.651218	0.731616	0.175184	0.802725	0.714643	0.681903	0.622626	0.445986	0.541019
CGGA_1285	A	0.348681	0.439302	0.633965	0.715177	0.647105	0.712484	0.554479	0.666051	0.494462	0.731037	0.830766	0.575779	0.650599	0.832689	0.596513	0.647966	0.207384	0.76717	0.541725	0.638295	0.566541	0.521964	0.427858
CGGA_1286	B	0.235586	0.392351	0.545865	0.659994	0.663108	0.69933	0.303337	0.594454	0.348371	0.645768	0.561244	0.490125	0.400949	0.849161	0.535043	0.614407	0.10497	0.742131	0.475055	0.544106	0.468193	0.439507	0.4934
CGGA_1287	B	0.270506	0.390853	0.526904	0.616504	0.660496	0.625846	0.308797	0.668728	0.442388	0.691338	0.58327	0.531097	0.445475	0.80919	0.543377	0.64867	0.133468	0.759056	0.513729	0.552393	0.515733	0.411892	0.558084
CGGA_1291	B	0.319419	0.3435	0.497534	0.652284	0.663618	0.759674	0.365208	0.573607	0.348893	0.618675	0.584437	0.477742	0.471387	0.851128	0.517698	0.581532	0.0731401	0.752968	0.445631	0.507366	0.495165	0.366616	0.382748
CGGA_1292	B	0.259036	0.359532	0.521945	0.62575	0.641957	0.693388	0.211422	0.626417	0.388762	0.695016	0.576028	0.558363	0.375598	0.832248	0.516759	0.593628	0.0295207	0.733644	0.48973	0.566507	0.509364	0.371418	0.552637
CGGA_1295	A	0.34008	0.515771	0.617257	0.733698	0.698585	0.657735	0.32098	0.725571	0.480764	0.745994	0.828295	0.626178	0.525394	0.832521	0.601423	0.674258	0.103298	0.779872	0.592858	0.643902	0.56362	0.454961	0.547919
CGGA_1299	A	0.215721	0.429551	0.5188	0.634867	0.632142	0.720615	0.256879	0.698495	0.316901	0.688024	0.612263	0.469527	0.412141	0.825141	0.616421	0.671428	0.110881	0.757184	0.485574	0.556932	0.523382	0.408942	0.526655
CGGA_1300	A	0.296494	0.371439	0.513032	0.649653	0.656736	0.658479	0.244079	0.672092	0.423545	0.723012	0.588138	0.556796	0.415709	0.821373	0.59649	0.684723	0.0565698	0.743021	0.45044	0.596451	0.506836	0.432146	0.555473
CGGA_1301	A	0.294791	0.424781	0.536785	0.704388	0.624751	0.737327	0.322793	0.691009	0.544899	0.736918	0.793053	0.595171	0.545404	0.828929	0.593849	0.722134	0.12307	0.791619	0.640246	0.634021	0.575889	0.423941	0.503873
CGGA_1303	B	0.300873	0.325471	0.413614	0.572667	0.60457	0.772085	0.374307	0.558473	0.388633	0.664131	0.490165	0.488457	0.376865	0.82862	0.436194	0.644855	0.109454	0.676195	0.383909	0.54275	0.489113	0.362185	0.505483
CGGA_1305	A	0.29816	0.434873	0.531393	0.698794	0.676819	0.733433	0.402334	0.608038	0.400503	0.718983	0.656067	0.519698	0.458951	0.84146	0.567211	0.619862	0.0694115	0.727413	0.487499	0.575216	0.535542	0.389665	0.443675
CGGA_1307	A	0.228758	0.483504	0.541176	0.651729	0.666986	0.661757	0.295197	0.674543	0.409819	0.701915	0.684311	0.558331	0.434863	0.831822	0.581974	0.705482	0.0952558	0.728862	0.540726	0.591376	0.517272	0.430478	0.534088
CGGA_1309	B	0.228729	0.348393	0.545737	0.617545	0.674473	0.740819	0.267217	0.577226	0.323959	0.658573	0.570795	0.498793	0.392493	0.838912	0.514853	0.570613	0.103194	0.749563	0.487409	0.544178	0.453803	0.357698	0.443061
CGGA_1311	B	0.168257	0.420759	0.460251	0.569785	0.669861	0.645619	0.226717	0.644802	0.313417	0.712885	0.41537	0.436757	0.326381	0.803163	0.532311	0.549612	0.0820838	0.752428	0.39358	0.543717	0.46945	0.411516	0.563575
CGGA_1313	A	0.184188	0.475853	0.496927	0.739394	0.649222	0.706165	0.368729	0.734035	0.476647	0.728635	0.823209	0.603619	0.546809	0.834881	0.636673	0.709978	0.147069	0.822535	0.68027	0.651969	0.573098	0.435474	0.523774
CGGA_1314	A	0.195741	0.533812	0.582801	0.631899	0.669728	0.69158	0.372555	0.684788	0.449908	0.666668	0.702391	0.602621	0.485286	0.822777	0.574474	0.689482	0.0710119	0.737014	0.528403	0.588239	0.549681	0.420061	0.564981
CGGA_1317	B	0.327451	0.280569	0.402196	0.576468	0.576248	0.7562	0.318256	0.57843	0.344302	0.614438	0.400893	0.469526	0.317339	0.827691	0.41898	0.603391	0.0903986	0.679309	0.389104	0.521146	0.453163	0.347681	0.500687
CGGA_1318	A	0.318711	0.431283	0.560943	0.696908	0.650126	0.71	0.348158	0.645664	0.510624	0.741177	0.765751	0.63596	0.506056	0.832838	0.608184	0.679736	0.112236	0.746478	0.553028	0.599783	0.547952	0.454184	0.465711
CGGA_1319	B	0.263903	0.295634	0.495122	0.629623	0.644198	0.740973	0.330197	0.599297	0.330128	0.654283	0.550569	0.500418	0.418135	0.83327	0.51276	0.5627	0.0774444	0.724024	0.417445	0.521788	0.496423	0.344069	0.429889
CGGA_1320	B	0.276759	0.390483	0.489549	0.634457	0.672277	0.725887	0.345643	0.641115	0.380152	0.674345	0.505615	0.496169	0.407016	0.799365	0.551912	0.586691	0.0865333	0.773289	0.406634	0.511353	0.480622	0.448167	0.456821
CGGA_1321	B	0.194955	0.424031	0.493645	0.622198	0.677253	0.702106	0.240965	0.650881	0.303251	0.709581	0.546843	0.492666	0.328562	0.816943	0.551639	0.633378	0.0717047	0.700712	0.487345	0.559181	0.488838	0.374003	0.56533
CGGA_1322	B	0.259165	0.366683	0.503527	0.59754	0.661649	0.630967	0.288754	0.632538	0.395813	0.648233	0.440652	0.481632	0.348142	0.830544	0.510671	0.565624	0.0758705	0.739285	0.378519	0.554356	0.485433	0.372681	0.553851
CGGA_1324	B	0.285517	0.487605	0.511804	0.644793	0.668834	0.669314	0.27083	0.673888	0.392742	0.662732	0.602893	0.481638	0.414986	0.846393	0.508559	0.632026	0.0777907	0.736881	0.513826	0.552602	0.489997	0.409896	0.536244
CGGA_1325	B	0.300773	0.455102	0.466893	0.69019	0.65906	0.717312	0.375318	0.656906	0.58815	0.630449	0.73305	0.594162	0.449062	0.826719	0.572683	0.741026	0.149013	0.722245	0.567083	0.620368	0.543463	0.400967	0.557215
CGGA_1326	A	0.238842	0.480975	0.585003	0.709641	0.672895	0.752328	0.269057	0.670208	0.437699	0.67601	0.734566	0.532059	0.531114	0.841134	0.610914	0.660729	0.0783139	0.79627	0.490514	0.56403	0.557159	0.418103	0.503297
CGGA_1329	B	0.191703	0.381257	0.505884	0.6123	0.690239	0.670526	0.258285	0.655341	0.306379	0.677202	0.569302	0.453638	0.312974	0.827386	0.521126	0.608063	0.0628851	0.761467	0.476098	0.524725	0.513917	0.408618	0.55548
CGGA_1330	B	0.258122	0.348849	0.533418	0.626122	0.670559	0.659681	0.28709	0.65849	0.412148	0.722711	0.695127	0.574697	0.436953	0.854728	0.587338	0.658112	0.0958471	0.718092	0.540782	0.560689	0.509224	0.438063	0.502778
CGGA_1332	B	0.167508	0.479726	0.500456	0.608414	0.642865	0.717189	0.241241	0.706416	0.370238	0.631348	0.510913	0.436789	0.38424	0.819938	0.568795	0.626884	0.0757997	0.745171	0.457164	0.544261	0.468693	0.368235	0.60634
CGGA_1334	A	0.284365	0.355306	0.508407	0.686844	0.671089	0.699692	0.367964	0.639255	0.580957	0.717546	0.679306	0.521114	0.560237	0.823372	0.566896	0.630922	0.104433	0.788629	0.462926	0.564165	0.546465	0.461604	0.53313
CGGA_1335	B	0.250568	0.388268	0.497706	0.625483	0.664071	0.735296	0.278156	0.614206	0.370192	0.673594	0.492257	0.515735	0.336219	0.846014	0.505565	0.583244	0.0718941	0.724831	0.44841	0.569496	0.477424	0.39569	0.470227
CGGA_1337	B	0.217875	0.335978	0.526062	0.690675	0.648945	0.756579	0.316991	0.621524	0.398381	0.697707	0.624651	0.500482	0.511957	0.825136	0.567942	0.653391	0.0773077	0.768097	0.518109	0.574882	0.543155	0.452664	0.426602
CGGA_1338	A	0.151873	0.50379	0.534012	0.710819	0.639519	0.720178	0.290676	0.769511	0.447301	0.732951	0.801218	0.584621	0.50083	0.839837	0.621816	0.718781	0.197716	0.780333	0.663145	0.611789	0.593179	0.422545	0.530197
CGGA_1339	B	0.272109	0.340817	0.495732	0.572811	0.660898	0.627776	0.234301	0.60269	0.368724	0.660609	0.433448	0.469691	0.327733	0.828354	0.530883	0.625405	0.0726445	0.735645	0.414806	0.542198	0.470677	0.42002	0.553484
CGGA_1340	B	0.302871	0.405869	0.484945	0.62823	0.656913	0.68946	0.242587	0.616442	0.371356	0.713637	0.516935	0.503182	0.401717	0.811562	0.537479	0.630917	0.0559391	0.723578	0.405227	0.568805	0.491719	0.402405	0.537404
CGGA_1342	A	0.181642	0.568185	0.505339	0.777313	0.650673	0.725636	0.373242	0.738262	0.510446	0.779456	0.853721	0.655101	0.649594	0.806299	0.648412	0.737553	0.328115	0.836306	0.753056	0.649744	0.614848	0.446299	0.545835
CGGA_1343	A	0.213639	0.508702	0.476545	0.593909	0.640437	0.645394	0.296619	0.663707	0.401124	0.690225	0.52753	0.479827	0.459671	0.765714	0.596681	0.607119	0.0562049	0.744209	0.506564	0.521652	0.503517	0.320654	0.560701
CGGA_1345	A	0.311416	0.4276	0.606689	0.72714	0.675733	0.697583	0.377326	0.658116	0.541225	0.710179	0.849732	0.616589	0.587928	0.84372	0.589787	0.670456	0.1437	0.797799	0.537371	0.600225	0.561106	0.479965	0.433674
CGGA_1346	A	0.268512	0.459218	0.505591	0.67612	0.617283	0.710752	0.329605	0.720438	0.459121	0.700487	0.797027	0.597862	0.497618	0.85184	0.599945	0.698616	0.138874	0.769616	0.587095	0.633919	0.550193	0.446823	0.540738
CGGA_135	A	0.263896	0.543338	0.561451	0.778774	0.650702	0.719986	0.334632	0.753729	0.466727	0.769507	0.906507	0.662401	0.642164	0.83411	0.65001	0.766472	0.159652	0.824738	0.719634	0.687782	0.614434	0.447833	0.561976
CGGA_1350	B	0.348416	0.340119	0.440838	0.57078	0.602979	0.770475	0.348026	0.588054	0.445761	0.663248	0.497055	0.506525	0.296229	0.824654	0.462611	0.645725	0.126358	0.687216	0.408554	0.543	0.479933	0.365386	0.491998
CGGA_1353	A	0.226355	0.523469	0.488903	0.702578	0.656229	0.667683	0.295858	0.714048	0.545013	0.733374	0.673132	0.535047	0.401714	0.791998	0.626876	0.689367	0.110536	0.804764	0.589466	0.629532	0.533924	0.426348	0.632785
CGGA_1354	A	0.222937	0.461157	0.500156	0.652269	0.659525	0.732642	0.274689	0.71304	0.369942	0.672161	0.638926	0.526812	0.42649	0.798445	0.600734	0.656955	0.134753	0.791054	0.500693	0.563201	0.529226	0.447439	0.576304
CGGA_1356	B	0.256672	0.329822	0.44263	0.623545	0.606029	0.713225	0.319161	0.588375	0.373255	0.684831	0.450256	0.460501	0.45445	0.835741	0.506062	0.604755	0.046657	0.741606	0.428712	0.565716	0.494977	0.408915	0.492819
CGGA_1359	A	0.268306	0.378027	0.529996	0.645006	0.662414	0.66573	0.284081	0.65176	0.503492	0.716634	0.649417	0.503527	0.410985	0.845701	0.558264	0.654769	0.102419	0.791667	0.519545	0.575149	0.553185	0.427988	0.515485
CGGA_1361	B	0.29371	0.299869	0.462789	0.600905	0.64392	0.692133	0.281098	0.622691	0.435497	0.683848	0.479539	0.481503	0.336011	0.829795	0.507215	0.603193	0.0701696	0.738086	0.489502	0.574789	0.481236	0.377035	0.54054
CGGA_1362	B	0.337859	0.389417	0.504799	0.662752	0.652899	0.726396	0.226676	0.655882	0.459752	0.731876	0.622599	0.558123	0.450377	0.819764	0.550859	0.663721	0.0731222	0.744159	0.485822	0.587067	0.528821	0.4416	0.524398
CGGA_1365	A	0.202442	0.564352	0.412318	0.71456	0.603665	0.715989	0.407614	0.692343	0.5756	0.670662	0.718817	0.635924	0.556214	0.795127	0.546632	0.677696	0.213474	0.732075	0.608931	0.61989	0.557582	0.425058	0.550682
CGGA_1368	B	0.304989	0.328059	0.42881	0.536564	0.606439	0.712979	0.406114	0.583451	0.42509	0.633575	0.486805	0.480053	0.30069	0.80434	0.41082	0.608712	0.136275	0.666692	0.376556	0.501785	0.440594	0.342925	0.522769
CGGA_1369	B	0.280668	0.375651	0.536771	0.653175	0.674709	0.737567	0.264513	0.62423	0.424405	0.671814	0.627828	0.558651	0.410715	0.842189	0.515891	0.611094	0.0696965	0.715344	0.491747	0.548881	0.499568	0.371624	0.490133
CGGA_1370	B	0.189392	0.476941	0.475515	0.623049	0.612271	0.689038	0.326333	0.698187	0.289537	0.6225	0.470456	0.482689	0.413295	0.783306	0.541358	0.614961	0.0508203	0.793988	0.358383	0.522034	0.479467	0.388469	0.580101
CGGA_1371	A	0.253836	0.411447	0.555709	0.715579	0.681363	0.699286	0.345625	0.690935	0.441888	0.692362	0.725517	0.507169	0.476897	0.815435	0.619568	0.668358	0.13935	0.770736	0.554635	0.616834	0.548029	0.453372	0.43118
CGGA_1374	A	0.219892	0.389082	0.527806	0.70498	0.69054	0.653486	0.259545	0.635065	0.417056	0.684182	0.640335	0.473517	0.378291	0.817538	0.554127	0.634056	0.0558931	0.754533	0.552528	0.568313	0.543044	0.367609	0.508105
CGGA_1375	B	0.212079	0.524235	0.479454	0.578496	0.646078	0.644395	0.181366	0.675872	0.271263	0.619364	0.418049	0.449397	0.288085	0.785232	0.473796	0.555588	0.0521992	0.701946	0.454974	0.53508	0.440052	0.353677	0.598906
CGGA_1377	B	0.296932	0.359728	0.490514	0.617558	0.675418	0.638966	0.286918	0.591791	0.407859	0.710345	0.575256	0.529703	0.368999	0.805662	0.513615	0.630668	0.120749	0.716502	0.474737	0.585198	0.487176	0.371746	0.562647
CGGA_1378	A	0.277567	0.546118	0.453682	0.675197	0.572074	0.724891	0.424607	0.637812	0.601107	0.660817	0.659834	0.510592	0.482823	0.839582	0.516688	0.709073	0.112667	0.719388	0.497949	0.592043	0.528845	0.36819	0.618015
CGGA_1380	A	0.289992	0.375987	0.495415	0.655048	0.629647	0.73914	0.221799	0.655219	0.48028	0.696463	0.731496	0.587556	0.473741	0.821695	0.592151	0.707948	0.0971465	0.78357	0.535028	0.602068	0.526872	0.441678	0.514064
CGGA_1381	B	0.211457	0.448688	0.467409	0.618442	0.688044	0.734782	0.256914	0.6617	0.282328	0.618306	0.553246	0.512735	0.360942	0.799236	0.564702	0.619808	0.0521387	0.731114	0.452888	0.556277	0.514524	0.383824	0.553804
CGGA_1382	A	0.281419	0.364786	0.470294	0.641672	0.671342	0.671099	0.28028	0.702039	0.521797	0.691391	0.56276	0.449505	0.336995	0.800747	0.62354	0.665536	0.0888089	0.773449	0.473016	0.569597	0.499232	0.468696	0.54708
CGGA_1383	B	0.206753	0.381307	0.521806	0.620066	0.665018	0.727076	0.282983	0.607972	0.403722	0.632593	0.548215	0.461248	0.378686	0.840306	0.507801	0.563012	0.0939872	0.758245	0.50001	0.533029	0.457238	0.399511	0.461966
CGGA_1384	B	0.279843	0.379939	0.486048	0.603209	0.651493	0.673585	0.3726	0.648258	0.410827	0.694278	0.612354	0.466249	0.333627	0.828305	0.53007	0.65894	0.114112	0.733423	0.460751	0.579769	0.501445	0.4183	0.543533
CGGA_1386	B	0.294255	0.361335	0.542537	0.646168	0.664242	0.743583	0.320481	0.620391	0.408481	0.653109	0.707584	0.561826	0.433167	0.857393	0.551575	0.616176	0.111043	0.779652	0.527507	0.552252	0.497288	0.397553	0.452139
CGGA_1387	B	0.231053	0.509901	0.466209	0.644773	0.633228	0.664009	0.260321	0.717998	0.400616	0.691966	0.539213	0.481942	0.400041	0.777017	0.559129	0.628646	0.0844386	0.759873	0.480008	0.573502	0.5066	0.377143	0.626985
CGGA_1388	A	0.355297	0.456384	0.592642	0.745851	0.676853	0.596032	0.333983	0.664409	0.527447	0.749435	0.76769	0.53533	0.531265	0.831364	0.585512	0.702659	0.11888	0.734541	0.579969	0.616856	0.567783	0.433797	0.505386
CGGA_1389	B	0.214129	0.355652	0.531764	0.615887	0.660202	0.731499	0.239506	0.597668	0.301126	0.655396	0.543274	0.452084	0.361899	0.8553	0.486506	0.558873	0.0871781	0.735471	0.409571	0.521553	0.468979	0.396326	0.45569
CGGA_139	B	0.219049	0.327611	0.421686	0.608349	0.597401	0.698169	0.389453	0.576578	0.312867	0.667515	0.413156	0.450255	0.477052	0.835158	0.459855	0.564118	0.0570204	0.731838	0.418545	0.570805	0.498256	0.381031	0.559434
CGGA_1390	B	0.277769	0.306183	0.462716	0.68216	0.626793	0.753665	0.342952	0.619256	0.352004	0.672505	0.619625	0.545138	0.476025	0.840252	0.559329	0.606262	0.0798883	0.764322	0.495898	0.590559	0.548566	0.456745	0.465625
CGGA_1391	A	0.281149	0.382627	0.525586	0.646368	0.669234	0.730388	0.26597	0.628257	0.37458	0.707238	0.634426	0.501562	0.409853	0.834116	0.598543	0.656127	0.0553314	0.767455	0.487078	0.559433	0.518297	0.455841	0.51078
CGGA_1392	A	0.212194	0.452722	0.570825	0.726358	0.659929	0.725091	0.291675	0.753485	0.468469	0.728669	0.84001	0.610977	0.550611	0.843552	0.624336	0.696428	0.132157	0.791083	0.668888	0.626445	0.558663	0.42803	0.467877
CGGA_1393	A	0.215938	0.426856	0.516479	0.686913	0.652342	0.747683	0.37663	0.679972	0.433281	0.704915	0.735809	0.533304	0.531206	0.840275	0.615568	0.671828	0.136857	0.783474	0.54746	0.591476	0.541657	0.443443	0.470016
CGGA_1394	B	0.242118	0.327586	0.492005	0.602854	0.682815	0.637128	0.24065	0.629819	0.332245	0.638296	0.485588	0.461875	0.371215	0.815118	0.539109	0.627035	0.0468835	0.722689	0.417048	0.542377	0.465114	0.436201	0.55093
CGGA_1398	B	0.272996	0.369093	0.484789	0.615524	0.674177	0.658921	0.230147	0.612583	0.360539	0.687524	0.543502	0.499403	0.346146	0.834165	0.520984	0.611644	0.117586	0.716182	0.446079	0.572371	0.493779	0.361106	0.52408
CGGA_1400	B	0.238491	0.278951	0.569078	0.606741	0.632915	0.73843	0.326108	0.581519	0.383143	0.624638	0.51776	0.423523	0.360564	0.846531	0.508793	0.563025	0.117896	0.7511	0.458657	0.514232	0.460128	0.362481	0.425937
CGGA_1401	B	0.315078	0.387214	0.477461	0.625502	0.659748	0.655859	0.298069	0.599419	0.425302	0.720292	0.509107	0.488279	0.385018	0.821574	0.531672	0.613991	0.0975914	0.725535	0.44579	0.603952	0.509124	0.390223	0.560687
CGGA_1402	A	0.275594	0.481425	0.577964	0.774665	0.674631	0.707395	0.307179	0.796413	0.553739	0.738064	0.870831	0.719298	0.622723	0.839311	0.675183	0.729977	0.161809	0.825694	0.735175	0.680034	0.597577	0.433716	0.540477
CGGA_1403	B	0.22696	0.514428	0.47824	0.625354	0.688019	0.689564	0.307804	0.684812	0.518024	0.735971	0.564363	0.481633	0.474502	0.789927	0.585094	0.652686	0.113627	0.79446	0.549383	0.600585	0.568927	0.398227	0.568508
CGGA_1404	B	0.278072	0.364285	0.496778	0.601259	0.645579	0.715401	0.241128	0.624321	0.384231	0.661597	0.531027	0.49569	0.33223	0.849031	0.509224	0.597229	0.0852354	0.754617	0.47443	0.554029	0.48938	0.42936	0.490026
CGGA_1406	A	0.314178	0.428356	0.529771	0.673953	0.654938	0.633545	0.327869	0.666548	0.55993	0.743287	0.821327	0.649348	0.556905	0.844776	0.584223	0.72454	0.155827	0.745825	0.600175	0.649732	0.539867	0.419433	0.52453
CGGA_1407	B	0.252712	0.335946	0.543783	0.608168	0.670783	0.765694	0.293541	0.599008	0.39526	0.642185	0.640171	0.480895	0.449011	0.846238	0.53838	0.599341	0.138217	0.778898	0.460223	0.521942	0.490776	0.402812	0.401144
CGGA_1408	A	0.397675	0.32928	0.57889	0.687758	0.659223	0.691339	0.280228	0.694598	0.575603	0.715621	0.753864	0.569136	0.505736	0.811859	0.634214	0.684726	0.0774389	0.79309	0.532234	0.644853	0.580715	0.48254	0.522323
CGGA_1409	B	0.293444	0.464812	0.467779	0.63372	0.667591	0.688164	0.450344	0.593997	0.35368	0.701462	0.506306	0.480756	0.430302	0.819243	0.490796	0.600293	0.0692908	0.726024	0.416148	0.588641	0.49182	0.36685	0.501518
CGGA_1410	A	0.290927	0.482014	0.517018	0.612767	0.67403	0.635637	0.234526	0.695532	0.5501	0.702562	0.540874	0.558512	0.37826	0.809469	0.60304	0.639554	0.0651079	0.780991	0.468181	0.628372	0.51715	0.394258	0.640708
CGGA_1411	A	0.371771	0.406149	0.536227	0.727367	0.62959	0.757242	0.266485	0.71792	0.563516	0.737849	0.867991	0.653789	0.567828	0.853171	0.62223	0.74574	0.0937411	0.791587	0.687457	0.69198	0.591524	0.431761	0.48268
CGGA_1412	B	0.279642	0.410533	0.57269	0.638926	0.66673	0.682336	0.206075	0.632183	0.521591	0.661165	0.658388	0.540209	0.394622	0.822606	0.542342	0.646699	0.0870263	0.77154	0.5374	0.599033	0.519843	0.40724	0.485375
CGGA_1413	B	0.264405	0.371586	0.445381	0.605277	0.646009	0.676723	0.366928	0.563176	0.340581	0.710397	0.399907	0.469047	0.35174	0.836667	0.462881	0.561791	0.0720348	0.728072	0.398418	0.578935	0.469268	0.381224	0.589153
CGGA_1415	A	0.307128	0.592463	0.601783	0.836505	0.662317	0.689897	0.449139	0.740588	0.57533	0.781639	0.939171	0.710635	0.732267	0.83174	0.665731	0.780531	0.259433	0.84004	0.784967	0.734314	0.630328	0.457926	0.55345
CGGA_1416	B	0.205459	0.414697	0.54889	0.646279	0.670276	0.713397	0.263993	0.644404	0.335905	0.642535	0.548545	0.478808	0.358635	0.858511	0.505856	0.580806	0.0843916	0.743326	0.461043	0.56092	0.460121	0.404875	0.487966
CGGA_1417	B	0.25345	0.383927	0.480742	0.585158	0.644282	0.665292	0.240242	0.600434	0.394262	0.693308	0.527068	0.487297	0.344131	0.813244	0.479624	0.576689	0.162824	0.735773	0.455532	0.564153	0.471438	0.359846	0.58782
CGGA_1418	B	0.262679	0.545607	0.455413	0.645797	0.595804	0.678628	0.353546	0.681812	0.598418	0.643529	0.699026	0.563412	0.489448	0.828714	0.535382	0.72332	0.132597	0.721882	0.57255	0.602498	0.537534	0.387929	0.601493
CGGA_1419	B	0.286968	0.249124	0.471585	0.62327	0.638361	0.765485	0.186875	0.628839	0.431494	0.714685	0.596638	0.51403	0.344547	0.820665	0.567271	0.650872	0.0902593	0.796649	0.504705	0.559111	0.522652	0.437298	0.470746
CGGA_1420	A	0.217326	0.367346	0.474338	0.674437	0.614641	0.754661	0.353716	0.601678	0.299407	0.671075	0.612422	0.506534	0.408472	0.847669	0.494017	0.599079	0.217449	0.741355	0.451811	0.563798	0.534146	0.416743	0.425729
CGGA_1421	A	0.236459	0.324752	0.533283	0.660219	0.595023	0.736884	0.456335	0.586083	0.324839	0.650903	0.598333	0.487538	0.513239	0.839908	0.541652	0.611883	0.0817134	0.765757	0.428982	0.559987	0.512324	0.415685	0.428637
CGGA_1422	A	0.207032	0.435893	0.429556	0.694416	0.572245	0.715437	0.370102	0.704082	0.560298	0.670023	0.691015	0.52936	0.437053	0.789061	0.590099	0.67657	0.161009	0.733901	0.517755	0.601795	0.514768	0.397324	0.56259
CGGA_1424	B	0.318823	0.365636	0.439905	0.606681	0.597759	0.708875	0.443454	0.622444	0.415246	0.626309	0.522675	0.500156	0.358924	0.830934	0.470305	0.6237	0.143572	0.682107	0.380387	0.527817	0.459611	0.401893	0.543987
CGGA_1425	B	0.269536	0.503965	0.501033	0.585437	0.664129	0.657955	0.305697	0.681171	0.361618	0.643506	0.538146	0.454554	0.365352	0.838966	0.538933	0.582268	0.12905	0.754513	0.416791	0.541147	0.511433	0.412393	0.548585
CGGA_1426	B	0.207425	0.352644	0.478125	0.645249	0.668905	0.700224	0.34276	0.680644	0.417441	0.706382	0.6232	0.536571	0.41231	0.845629	0.536608	0.675267	0.0694182	0.763525	0.527266	0.608838	0.542039	0.423074	0.546111
CGGA_1427	B	0.252956	0.361303	0.489555	0.639849	0.658068	0.739576	0.294236	0.604511	0.418176	0.6975	0.596079	0.510576	0.46146	0.836026	0.564045	0.645474	0.0698908	0.753179	0.419504	0.57418	0.529363	0.447411	0.426625
CGGA_1429	B	0.240761	0.45101	0.505766	0.604218	0.651781	0.63432	0.275897	0.664301	0.455696	0.682243	0.490125	0.469078	0.312091	0.809603	0.497504	0.604697	0.11839	0.73729	0.513242	0.588005	0.445274	0.383339	0.581364
CGGA_1430	B	0.22014	0.538055	0.44834	0.565544	0.608826	0.613742	0.306665	0.73488	0.420127	0.674737	0.425421	0.446856	0.406982	0.812108	0.479694	0.570881	0.0434527	0.757627	0.446426	0.50196	0.422742	0.360096	0.598289
CGGA_1431	B	0.305551	0.354283	0.518891	0.65122	0.663692	0.745093	0.315299	0.599378	0.387468	0.709637	0.679798	0.526502	0.437983	0.836214	0.528606	0.633188	0.116481	0.738205	0.478856	0.566017	0.524277	0.410791	0.441515
CGGA_1433	A	0.225813	0.529765	0.545756	0.744249	0.68303	0.691231	0.531669	0.678203	0.585938	0.748635	0.801069	0.602062	0.630553	0.789561	0.628643	0.696853	0.192736	0.770582	0.640735	0.619806	0.568068	0.418242	0.506013
CGGA_1434	A	0.259317	0.454885	0.50547	0.745014	0.642059	0.732704	0.246976	0.674227	0.532759	0.751127	0.828398	0.623863	0.524085	0.826849	0.620128	0.709016	0.101612	0.796793	0.630611	0.608501	0.576391	0.47076	0.52247
CGGA_1435	B	0.273059	0.390391	0.513966	0.6158	0.657011	0.684493	0.302635	0.656432	0.515594	0.699789	0.674692	0.568093	0.426832	0.855701	0.561025	0.652503	0.0580848	0.72681	0.490883	0.566353	0.500327	0.387956	0.522595
CGGA_1437	B	0.222832	0.378555	0.473874	0.627631	0.615505	0.72699	0.382784	0.584104	0.338783	0.678547	0.498384	0.484432	0.442381	0.832972	0.50523	0.596213	0.0608723	0.747662	0.449577	0.592315	0.509237	0.398388	0.470602
CGGA_1440	B	0.313035	0.307933	0.489923	0.591917	0.654219	0.722421	0.265512	0.602189	0.439874	0.671829	0.547752	0.516358	0.31838	0.838395	0.494175	0.595637	0.0974735	0.729518	0.422181	0.562476	0.483603	0.425947	0.52367
CGGA_1441	A	0.286398	0.493537	0.665321	0.823486	0.682891	0.733143	0.423843	0.741497	0.491207	0.736392	0.907294	0.707538	0.672369	0.844141	0.659359	0.747926	0.203703	0.808186	0.714191	0.688564	0.612104	0.475243	0.453183
CGGA_1443	A	0.355797	0.534638	0.69715	0.8123	0.663559	0.686725	0.413041	0.77452	0.568688	0.781624	0.964171	0.673127	0.651317	0.859103	0.674627	0.752602	0.13572	0.823572	0.777565	0.709644	0.613453	0.464451	0.482818
CGGA_1444	B	0.204563	0.507724	0.502117	0.622807	0.64332	0.6836	0.236935	0.722659	0.442546	0.667221	0.663112	0.518688	0.423493	0.834097	0.564461	0.65848	0.0785006	0.759413	0.558195	0.573774	0.502831	0.385913	0.592396
CGGA_1445	B	0.287714	0.487339	0.452647	0.6024	0.646303	0.733467	0.386773	0.659265	0.356082	0.5606	0.55595	0.476945	0.371065	0.707095	0.508551	0.653416	0.157891	0.675425	0.502227	0.504035	0.511612	0.376049	0.572941
CGGA_1446	B	0.268756	0.448558	0.459089	0.563911	0.597453	0.692363	0.356005	0.561753	0.389974	0.652894	0.453507	0.443613	0.301819	0.797267	0.425552	0.62655	0.158472	0.671076	0.375657	0.527605	0.429785	0.3443	0.519869
CGGA_1447	B	0.276564	0.423601	0.418373	0.664215	0.585344	0.719902	0.464145	0.559624	0.469385	0.716408	0.626321	0.500961	0.477764	0.779325	0.460841	0.683189	0.151643	0.689689	0.432382	0.56287	0.482216	0.39805	0.526361
CGGA_1450	B	0.279854	0.322325	0.502635	0.570256	0.641037	0.699686	0.311502	0.600919	0.342369	0.635144	0.416017	0.448727	0.254897	0.819014	0.420373	0.560121	0.125087	0.718427	0.413049	0.50267	0.439863	0.366783	0.511715
CGGA_1451	A	0.217717	0.507648	0.592502	0.739643	0.665917	0.726131	0.271057	0.718274	0.489427	0.719884	0.843189	0.610819	0.569277	0.816309	0.651704	0.736444	0.134649	0.794908	0.673259	0.63464	0.590853	0.457782	0.509346
CGGA_1452	A	0.291947	0.569582	0.573319	0.770644	0.674049	0.704134	0.409287	0.700479	0.523307	0.715473	0.847526	0.63246	0.603798	0.834593	0.629377	0.719772	0.135404	0.761476	0.694587	0.614881	0.590826	0.424952	0.507832
CGGA_1454	B	0.215094	0.293742	0.445468	0.586561	0.599497	0.736655	0.307467	0.565173	0.260889	0.650375	0.365863	0.454107	0.345488	0.845762	0.476481	0.547261	0.0460066	0.737076	0.381581	0.555358	0.486438	0.397357	0.48658
CGGA_1455	B	0.274345	0.343366	0.453056	0.541718	0.586685	0.672495	0.357291	0.540382	0.432686	0.664299	0.440827	0.438806	0.321762	0.800061	0.433774	0.609299	0.138415	0.660594	0.366682	0.539587	0.431157	0.346981	0.498189
CGGA_1457	A	0.286305	0.576947	0.737831	0.747727	0.678738	0.706905	0.303558	0.681212	0.547252	0.737473	0.83131	0.593087	0.539641	0.840896	0.619957	0.736122	0.0670579	0.778743	0.621467	0.608026	0.596739	0.439017	0.558467
CGGA_1458	B	0.209551	0.375245	0.471254	0.551335	0.664415	0.681218	0.214372	0.636206	0.279022	0.642234	0.367756	0.447089	0.279176	0.84555	0.46975	0.516594	0.0822173	0.724855	0.415697	0.520415	0.422689	0.352869	0.482148
CGGA_1459	A	0.23667	0.431199	0.472567	0.643507	0.641373	0.696913	0.173654	0.713705	0.454357	0.683863	0.597239	0.527725	0.359336	0.774898	0.612028	0.673158	0.0955909	0.78478	0.51199	0.590015	0.520002	0.406534	0.574056
CGGA_1460	A	0.244015	0.412619	0.460691	0.629017	0.624593	0.794265	0.284172	0.686581	0.381013	0.663046	0.583504	0.506563	0.346891	0.832403	0.561984	0.647039	0.0780132	0.769263	0.477485	0.570123	0.503178	0.375911	0.527256
CGGA_1461	A	0.207639	0.45407	0.503194	0.637215	0.646544	0.71994	0.305403	0.710739	0.406064	0.699492	0.647498	0.475864	0.439767	0.808551	0.598245	0.629824	0.126608	0.785537	0.493697	0.558557	0.517881	0.431056	0.557764
CGGA_1462	A	0.271522	0.454805	0.477918	0.676435	0.634512	0.699898	0.286039	0.726073	0.497738	0.721636	0.786998	0.643823	0.502226	0.847344	0.598894	0.690446	0.0800273	0.784506	0.620891	0.652974	0.543658	0.443837	0.546066
CGGA_1463	B	0.289791	0.390877	0.479429	0.567086	0.651707	0.656254	0.230232	0.590934	0.409795	0.675842	0.415986	0.472872	0.29832	0.831038	0.491768	0.590389	0.115297	0.731193	0.4238	0.555916	0.468015	0.404745	0.576536
CGGA_1467	B	0.277673	0.554032	0.468805	0.615277	0.607777	0.660164	0.331555	0.627807	0.494521	0.66613	0.553591	0.498618	0.390652	0.794256	0.523206	0.671211	0.0989303	0.692841	0.415093	0.55705	0.481662	0.361573	0.605756
CGGA_1469	B	0.318726	0.42429	0.43772	0.555953	0.613117	0.713509	0.386679	0.58649	0.352408	0.690618	0.432375	0.451597	0.361598	0.804008	0.415379	0.598851	0.15307	0.67167	0.383796	0.513562	0.445324	0.383311	0.508779
CGGA_1471	A	0.316164	0.365407	0.50792	0.661258	0.682851	0.643092	0.297144	0.653425	0.423747	0.719707	0.699482	0.567781	0.458108	0.829794	0.563558	0.692177	0.127015	0.73232	0.528071	0.605737	0.53023	0.439257	0.490918
CGGA_1472	A	0.374033	0.323922	0.628669	0.640488	0.687867	0.806088	0.322494	0.612841	0.439788	0.684274	0.80506	0.583639	0.582759	0.854122	0.612728	0.67034	0.178877	0.757834	0.520028	0.565855	0.537471	0.374555	0.425558
CGGA_1473	B	0.555856	0.250429	0.476913	0.551397	0.75127	0.86534	0.4477	0.592066	0.492825	0.650483	0.81141	0.645041	0.541337	0.813275	0.617504	0.604102	0.342778	0.708115	0.48508	0.551017	0.549039	0.44319	0.451548
CGGA_1474	B	0.299433	0.407687	0.469722	0.705873	0.615923	0.665448	0.360365	0.570142	0.487382	0.667389	0.682328	0.549107	0.46776	0.825116	0.514376	0.697653	0.133274	0.716638	0.516435	0.600361	0.498617	0.416721	0.553231
CGGA_1475	A	0.211758	0.557944	0.497429	0.671335	0.656868	0.684717	0.449575	0.683965	0.34283	0.659545	0.693137	0.553109	0.493565	0.82791	0.565718	0.630409	0.0738777	0.730003	0.55211	0.595732	0.565905	0.384164	0.57373
CGGA_1476	A	0.265544	0.347107	0.501448	0.643005	0.6573	0.769934	0.28699	0.672501	0.454289	0.701007	0.607468	0.507129	0.411275	0.827058	0.605454	0.661243	0.066245	0.758365	0.448839	0.581284	0.528993	0.490146	0.479714
CGGA_1477	A	0.292594	0.362622	0.545733	0.639361	0.652707	0.702601	0.3294	0.611694	0.445033	0.698945	0.667102	0.520753	0.497284	0.829897	0.562775	0.673255	0.0874861	0.771641	0.455445	0.558137	0.531252	0.421229	0.454788
CGGA_1478	B	0.215612	0.445785	0.484071	0.651805	0.638402	0.723728	0.295103	0.683344	0.370201	0.679882	0.588678	0.460481	0.40659	0.801971	0.591299	0.590301	0.123762	0.795902	0.41229	0.549714	0.493651	0.436595	0.520311
CGGA_1480	A	0.240309	0.473217	0.578039	0.774164	0.663794	0.685917	0.426617	0.721397	0.470586	0.761788	0.869894	0.608392	0.627506	0.832141	0.651016	0.727738	0.113428	0.802829	0.679511	0.644582	0.570446	0.42685	0.484239
CGGA_1481	A	0.258614	0.415622	0.449355	0.694862	0.605906	0.767822	0.359995	0.639544	0.562743	0.698276	0.744267	0.548984	0.458179	0.821632	0.596875	0.730702	0.145574	0.727946	0.572763	0.596313	0.548656	0.411385	0.545725
CGGA_1482	A	0.27604	0.388981	0.570725	0.670826	0.672573	0.737983	0.288854	0.646552	0.424812	0.656923	0.743194	0.567547	0.502344	0.850301	0.547544	0.635447	0.194452	0.78365	0.5406	0.569223	0.499517	0.435808	0.461364
CGGA_1486	A	0.279235	0.472947	0.455003	0.731517	0.586054	0.715458	0.399925	0.690602	0.475342	0.690572	0.744941	0.57449	0.492366	0.810596	0.568022	0.719236	0.246353	0.752202	0.607174	0.627166	0.526592	0.469731	0.578969
CGGA_1487	B	0.180649	0.37314	0.46477	0.565459	0.706446	0.805018	0.220529	0.67765	0.290672	0.643246	0.581924	0.527421	0.351832	0.781168	0.55848	0.609093	0.171734	0.746522	0.465093	0.552438	0.50309	0.415394	0.510018
CGGA_1488	B	0.311713	0.341466	0.467762	0.591469	0.644452	0.663366	0.32377	0.584416	0.45048	0.699628	0.503434	0.491228	0.356297	0.820833	0.527894	0.627672	0.124969	0.728075	0.412193	0.587633	0.489848	0.39041	0.541711
CGGA_1491	B	0.190619	0.490291	0.496235	0.603101	0.671782	0.655146	0.252802	0.678256	0.369231	0.647787	0.546506	0.4546	0.382354	0.804764	0.58158	0.61227	0.104382	0.757126	0.499308	0.550965	0.489773	0.411964	0.587435
CGGA_1492	A	0.235163	0.497393	0.503061	0.723781	0.654743	0.682399	0.460749	0.718642	0.468049	0.740375	0.765729	0.564851	0.528961	0.813791	0.6053	0.69395	0.175409	0.805602	0.661853	0.636522	0.570475	0.393085	0.57817
CGGA_1494	B	0.301944	0.323467	0.452035	0.648467	0.60011	0.759369	0.346054	0.620657	0.487505	0.70579	0.629716	0.4854	0.463234	0.807514	0.595358	0.692766	0.147346	0.752526	0.476582	0.587602	0.512586	0.398751	0.493127
CGGA_1496	B	0.230647	0.412822	0.502922	0.601781	0.660409	0.62202	0.238654	0.64142	0.472979	0.683218	0.515644	0.46586	0.294388	0.826352	0.516146	0.587549	0.145439	0.750588	0.514275	0.571079	0.438059	0.396112	0.608087
CGGA_1497	B	0.20719	0.59012	0.459716	0.57458	0.643003	0.619502	0.207097	0.633548	0.284364	0.685287	0.395996	0.402853	0.286754	0.78663	0.518381	0.574505	0.0354609	0.702469	0.432921	0.530819	0.431758	0.372036	0.630894
CGGA_1498	A	0.277345	0.457805	0.467765	0.718458	0.573349	0.719582	0.318873	0.70826	0.549064	0.719114	0.798518	0.631284	0.621254	0.823945	0.64492	0.755397	0.132338	0.748577	0.678182	0.635048	0.576247	0.398274	0.54214
CGGA_1500	B	0.260842	0.342591	0.5096	0.643306	0.626376	0.740292	0.257165	0.648289	0.35507	0.684253	0.618802	0.570779	0.417549	0.845429	0.566831	0.675388	0.0911892	0.776871	0.495097	0.602929	0.521935	0.429086	0.506092
CGGA_1501	A	0.296966	0.380248	0.584847	0.707158	0.62391	0.786834	0.318485	0.634428	0.405163	0.653471	0.776573	0.550026	0.481818	0.866499	0.596453	0.653815	0.115731	0.774405	0.533757	0.54732	0.552226	0.403288	0.420129
CGGA_1502	B	0.283389	0.428316	0.578322	0.680071	0.661889	0.677286	0.316769	0.655061	0.448558	0.684127	0.683511	0.554375	0.486117	0.862927	0.572111	0.658051	0.201897	0.767267	0.513457	0.583047	0.514582	0.43973	0.444427
CGGA_1503	A	0.271064	0.498255	0.449714	0.759157	0.579871	0.746579	0.326468	0.710109	0.534301	0.727739	0.906995	0.676245	0.63515	0.832323	0.636929	0.785752	0.298187	0.815133	0.744984	0.650405	0.609309	0.47889	0.553789
CGGA_1504	A	0.314215	0.318502	0.544316	0.665847	0.659088	0.766312	0.289377	0.637044	0.454101	0.708306	0.727078	0.57401	0.530571	0.840775	0.549916	0.65736	0.112169	0.733637	0.492606	0.56263	0.529846	0.435883	0.429156
CGGA_1505	A	0.251178	0.463167	0.518927	0.718733	0.680174	0.661838	0.26534	0.70955	0.447838	0.75571	0.76587	0.6196	0.505968	0.809137	0.634371	0.715395	0.112244	0.798389	0.628362	0.639068	0.574404	0.40976	0.580526
CGGA_1507	A	0.271785	0.510687	0.656688	0.747289	0.69252	0.692575	0.470366	0.757281	0.578994	0.744045	0.878144	0.620842	0.667247	0.825608	0.659754	0.733351	0.113727	0.799132	0.654379	0.661196	0.591126	0.439838	0.482298
CGGA_1508	A	0.351342	0.409188	0.5402	0.685338	0.668173	0.690418	0.339144	0.640728	0.481464	0.711326	0.730424	0.604466	0.534289	0.8247	0.579297	0.676401	0.119811	0.753342	0.538568	0.622724	0.545733	0.453154	0.434517
CGGA_1510	B	0.234162	0.403434	0.457607	0.599324	0.679199	0.68153	0.242629	0.662489	0.321185	0.671161	0.535636	0.459001	0.315171	0.835024	0.521193	0.589399	0.107839	0.733961	0.46804	0.529318	0.458291	0.387614	0.553293
CGGA_1513	B	0.220945	0.372665	0.49745	0.607297	0.665359	0.743386	0.259728	0.620098	0.326512	0.654594	0.506448	0.500204	0.354099	0.842155	0.490343	0.550066	0.0515074	0.716842	0.431144	0.56158	0.459961	0.396119	0.440938
CGGA_1514	B	0.350059	0.459107	0.463718	0.676579	0.59494	0.715704	0.380094	0.658974	0.506793	0.657317	0.674943	0.520325	0.438588	0.816828	0.559456	0.720228	0.119498	0.730244	0.547135	0.598151	0.52973	0.386567	0.537069
CGGA_1516	B	0.248148	0.398561	0.498034	0.622381	0.676371	0.68844	0.286176	0.590205	0.324434	0.672776	0.486336	0.493911	0.341543	0.849541	0.496249	0.590252	0.111561	0.719803	0.431298	0.573161	0.45239	0.427862	0.504142
CGGA_1517	B	0.267145	0.334471	0.51064	0.604631	0.664612	0.728042	0.277109	0.606327	0.331969	0.650664	0.506646	0.495037	0.336201	0.845988	0.505071	0.575144	0.111375	0.731769	0.445697	0.543803	0.460562	0.408843	0.496355
CGGA_1518	B	0.279338	0.332082	0.46845	0.626978	0.598466	0.80262	0.234761	0.634569	0.363841	0.685618	0.47955	0.443056	0.357706	0.845166	0.543381	0.567591	0.156778	0.737412	0.414113	0.55816	0.505791	0.445092	0.512849
CGGA_1520	A	0.284064	0.336503	0.541461	0.66642	0.630548	0.757511	0.319975	0.630696	0.41025	0.6943	0.711894	0.607548	0.491341	0.825584	0.554039	0.642787	0.0557382	0.771684	0.549194	0.592982	0.554274	0.416719	0.447201
CGGA_1521	A	0.371232	0.401751	0.487307	0.677373	0.665776	0.662177	0.277196	0.680177	0.4691	0.710189	0.633947	0.522419	0.449658	0.795306	0.584849	0.690528	0.151664	0.796514	0.56468	0.586919	0.526745	0.4801	0.570399
CGGA_1523	B	0.291816	0.327407	0.479558	0.619435	0.656589	0.714258	0.331986	0.635329	0.47443	0.754744	0.533961	0.485295	0.409391	0.812244	0.564755	0.657125	0.105415	0.746057	0.478791	0.570967	0.547893	0.422657	0.531241
CGGA_1524	B	0.27864	0.438395	0.517639	0.646009	0.673384	0.728076	0.272529	0.627671	0.326498	0.664064	0.495608	0.487683	0.357399	0.831527	0.501779	0.594922	0.0919589	0.722597	0.458302	0.553024	0.487721	0.383383	0.491977
CGGA_1525	B	0.367136	0.363187	0.577439	0.656821	0.664557	0.765877	0.34751	0.601814	0.443039	0.671905	0.718397	0.512362	0.524014	0.858399	0.554352	0.632851	0.117749	0.783184	0.461228	0.554225	0.524174	0.403648	0.410919
CGGA_1526	B	0.318882	0.439888	0.511069	0.613887	0.65646	0.624724	0.257086	0.63921	0.463369	0.686314	0.559477	0.540955	0.358167	0.830922	0.52798	0.65625	0.109581	0.731592	0.448282	0.614075	0.511004	0.419151	0.54508
CGGA_1527	B	0.302966	0.423184	0.496567	0.627244	0.687233	0.693384	0.286747	0.612587	0.409684	0.678329	0.602725	0.518023	0.392896	0.821317	0.562333	0.639729	0.0590137	0.729944	0.473353	0.61708	0.510312	0.407757	0.509317
CGGA_1528	B	0.258531	0.326677	0.530309	0.671739	0.667897	0.74665	0.280799	0.619238	0.395234	0.683603	0.595728	0.52223	0.410574	0.850599	0.539498	0.628488	0.0708419	0.737495	0.488694	0.5736	0.489068	0.418376	0.478008
CGGA_1529	B	0.286381	0.396671	0.52135	0.593385	0.652575	0.700523	0.253242	0.646398	0.451425	0.661349	0.499766	0.491983	0.388512	0.810691	0.525744	0.592042	0.0890718	0.767598	0.429533	0.518403	0.498482	0.387845	0.605414
CGGA_1530	B	0.259021	0.312749	0.538955	0.637448	0.654844	0.769821	0.320146	0.616495	0.409759	0.714813	0.725901	0.520943	0.472333	0.826583	0.593701	0.628729	0.176207	0.723628	0.533086	0.566928	0.472363	0.313674	0.431462
CGGA_1531	B	0.303183	0.450665	0.505501	0.667631	0.674077	0.612214	0.32181	0.637949	0.491286	0.714494	0.634326	0.550288	0.463407	0.804712	0.528154	0.644022	0.127722	0.747097	0.532483	0.598603	0.496915	0.458764	0.561539
CGGA_1533	A	0.244989	0.387304	0.573264	0.719291	0.63411	0.739396	0.270393	0.70337	0.528238	0.721529	0.779142	0.573281	0.553751	0.828912	0.614431	0.671885	0.0910534	0.79605	0.586174	0.619849	0.554521	0.440036	0.442881
CGGA_1534	A	0.272116	0.356359	0.521162	0.667228	0.644243	0.776741	0.304862	0.610029	0.462607	0.676806	0.683334	0.550267	0.445778	0.862891	0.528266	0.616832	0.0905098	0.741945	0.497401	0.575833	0.499767	0.40816	0.479584
CGGA_1535	A	0.380981	0.500865	0.723495	0.79466	0.654171	0.711498	0.453281	0.729622	0.659111	0.775279	0.977554	0.711607	0.731553	0.857572	0.642922	0.750835	0.125081	0.82186	0.706132	0.709877	0.618491	0.486378	0.432259
CGGA_1536	B	0.301343	0.416434	0.49148	0.691009	0.671607	0.612251	0.296151	0.639566	0.513441	0.741712	0.737051	0.58814	0.531958	0.810147	0.55596	0.682628	0.203503	0.768293	0.599977	0.62951	0.528744	0.410659	0.51761
CGGA_1537	A	0.225631	0.424865	0.544169	0.646913	0.654272	0.702675	0.291304	0.671314	0.523141	0.717587	0.724704	0.548674	0.476165	0.827719	0.589571	0.680545	0.108562	0.794831	0.544133	0.606621	0.544337	0.428826	0.491891
CGGA_1538	A	0.202545	0.431886	0.506095	0.685628	0.660966	0.745067	0.260524	0.68662	0.413917	0.703963	0.613534	0.460539	0.447081	0.783687	0.615979	0.658452	0.104952	0.790228	0.49928	0.578832	0.517268	0.420825	0.481548
CGGA_1539	B	0.315005	0.341433	0.46335	0.613844	0.678938	0.70733	0.325454	0.579811	0.473519	0.706168	0.513098	0.483793	0.364464	0.80543	0.539829	0.623572	0.104294	0.744749	0.427596	0.560092	0.499188	0.424981	0.495194
CGGA_1541	B	0.230071	0.459509	0.482833	0.654052	0.641043	0.760248	0.24602	0.660683	0.360502	0.720534	0.607512	0.50766	0.432857	0.831307	0.565134	0.62482	0.0485792	0.76015	0.481047	0.553733	0.522356	0.400837	0.501847
CGGA_1542	B	0.362781	0.403197	0.474342	0.671532	0.586589	0.667964	0.278996	0.668143	0.563431	0.680869	0.713002	0.556032	0.482931	0.837348	0.52232	0.706055	0.235129	0.719388	0.56837	0.606448	0.503068	0.409147	0.507818
CGGA_1543	A	0.305861	0.465624	0.596399	0.713786	0.692431	0.743561	0.393242	0.668965	0.533602	0.706601	0.850638	0.629527	0.611328	0.857717	0.617013	0.695899	0.116439	0.781634	0.597466	0.620738	0.56171	0.450322	0.477706
CGGA_1544	B	0.239968	0.393753	0.49078	0.601468	0.677402	0.672799	0.3283	0.601007	0.345493	0.699644	0.449718	0.476887	0.343486	0.819997	0.4949	0.584455	0.0468452	0.73068	0.429025	0.560519	0.472747	0.346319	0.492293
CGGA_1546	A	0.229952	0.50255	0.576656	0.78868	0.657834	0.72439	0.308979	0.778731	0.489923	0.761282	0.867639	0.659677	0.599798	0.847549	0.643792	0.731224	0.243582	0.794498	0.734233	0.644207	0.605292	0.436517	0.458831
CGGA_1548	A	0.227076	0.46544	0.631661	0.695911	0.659382	0.785363	0.291008	0.686916	0.44095	0.701185	0.807659	0.577882	0.51528	0.841114	0.609383	0.672491	0.107798	0.792211	0.591437	0.579147	0.560881	0.417358	0.479243
CGGA_1551	A	0.304691	0.503218	0.651862	0.862042	0.639194	0.774217	0.446707	0.756785	0.569977	0.744506	0.919756	0.693711	0.717797	0.880576	0.656763	0.742713	0.265643	0.819689	0.742718	0.67203	0.626274	0.425546	0.40977
CGGA_1552	B	0.259732	0.370703	0.505505	0.590181	0.666628	0.657245	0.28437	0.613326	0.381824	0.667228	0.511614	0.500397	0.337691	0.846422	0.520437	0.620238	0.0927905	0.728099	0.42915	0.568798	0.470932	0.434016	0.515078
CGGA_1553	B	0.26105	0.405354	0.457795	0.639919	0.613484	0.692743	0.315531	0.60055	0.366114	0.690814	0.478975	0.466304	0.424139	0.837464	0.489301	0.614666	0.0531833	0.746591	0.445835	0.559992	0.489101	0.395297	0.559313
CGGA_1554	B	0.243212	0.426341	0.478288	0.618658	0.681126	0.695882	0.309914	0.663714	0.295414	0.713574	0.629841	0.491717	0.348716	0.847244	0.503988	0.597408	0.0908906	0.76851	0.5287	0.568753	0.483359	0.376336	0.515866
CGGA_1557	B	0.22739	0.421339	0.512009	0.605078	0.664351	0.715866	0.328174	0.59631	0.311854	0.64755	0.507985	0.472516	0.398285	0.824002	0.512106	0.574232	0.092921	0.752418	0.442454	0.541841	0.474279	0.395963	0.463406
CGGA_1558	A	0.241663	0.486636	0.596299	0.636807	0.684243	0.658446	0.261038	0.715409	0.503983	0.70825	0.730266	0.507253	0.413616	0.836751	0.574547	0.672768	0.0667555	0.755521	0.582841	0.598534	0.547009	0.38704	0.576712
CGGA_1559	B	0.22051	0.423044	0.532616	0.635254	0.664961	0.717896	0.23701	0.659175	0.427538	0.647565	0.626342	0.5633	0.346023	0.850102	0.519776	0.602215	0.09681	0.719922	0.522755	0.558653	0.472499	0.415776	0.500216
CGGA_1560	B	0.194508	0.51987	0.531411	0.604746	0.678944	0.644682	0.277379	0.669691	0.318722	0.720108	0.594362	0.500974	0.328085	0.816589	0.574349	0.596556	0.0633821	0.734647	0.473048	0.532307	0.512692	0.368372	0.613238
CGGA_1562	B	0.265041	0.402565	0.476804	0.607463	0.661092	0.734222	0.33487	0.591767	0.307655	0.665236	0.440284	0.473696	0.379444	0.838769	0.491004	0.542918	0.0663661	0.724907	0.400989	0.526644	0.479552	0.40888	0.444378
CGGA_1563	A	0.277805	0.418461	0.58212	0.659054	0.659253	0.670253	0.371823	0.665667	0.47857	0.704491	0.712456	0.528492	0.472588	0.819457	0.5642	0.707261	0.117671	0.796278	0.583968	0.578211	0.589773	0.374965	0.447513
CGGA_1564	A	0.24722	0.518687	0.510338	0.630537	0.693508	0.66908	0.26137	0.687138	0.426578	0.681735	0.66965	0.496321	0.501014	0.843459	0.582991	0.615452	0.0549627	0.749682	0.416372	0.559467	0.502136	0.42923	0.524343
CGGA_1565	A	0.271966	0.36183	0.541115	0.665997	0.669486	0.65713	0.333193	0.626564	0.470924	0.731574	0.70925	0.548671	0.450964	0.83325	0.579678	0.657258	0.102068	0.76451	0.517247	0.600381	0.523686	0.436482	0.457158
CGGA_1566	B	0.208036	0.444722	0.549272	0.608197	0.660013	0.713747	0.292109	0.637873	0.305185	0.627063	0.509893	0.452449	0.308189	0.836932	0.506547	0.565572	0.127981	0.722892	0.428797	0.506383	0.443058	0.413249	0.524065
CGGA_1567	A	0.331021	0.418919	0.688137	0.687806	0.635647	0.747254	0.274465	0.66108	0.424432	0.662873	0.750528	0.549048	0.505272	0.846683	0.548269	0.62596	0.0468252	0.776578	0.512578	0.571129	0.56976	0.439176	0.479108
CGGA_1568	A	0.264513	0.297253	0.550226	0.642613	0.643588	0.757841	0.336049	0.611048	0.386393	0.686255	0.675373	0.53532	0.446518	0.842199	0.554385	0.639314	0.083885	0.751	0.440508	0.56936	0.519684	0.41112	0.450291
CGGA_1569	B	0.275744	0.332508	0.530035	0.617148	0.669298	0.741596	0.249692	0.600238	0.390272	0.659754	0.62033	0.523849	0.425662	0.851384	0.543118	0.629916	0.094944	0.745231	0.475067	0.528013	0.489928	0.441991	0.443743
CGGA_157	A	0.265403	0.359436	0.52674	0.63779	0.654646	0.764555	0.289939	0.633479	0.397211	0.675294	0.681454	0.55069	0.427277	0.85511	0.538371	0.627845	0.124067	0.741012	0.470873	0.571274	0.509056	0.438034	0.434803
CGGA_1571	B	0.324429	0.338618	0.536804	0.638996	0.641436	0.769047	0.257327	0.601271	0.402092	0.680367	0.642236	0.537384	0.422632	0.863286	0.525418	0.617539	0.0795003	0.746444	0.473748	0.59897	0.508764	0.412761	0.432582
CGGA_1572	A	0.323422	0.449647	0.62851	0.674757	0.655296	0.694887	0.316141	0.647664	0.522886	0.687384	0.817939	0.56676	0.586629	0.840885	0.605757	0.694996	0.178931	0.788243	0.526114	0.583233	0.548965	0.431759	0.440511
CGGA_1575	A	0.205707	0.519915	0.545964	0.731018	0.675552	0.679316	0.34765	0.742705	0.482604	0.739775	0.835629	0.645134	0.549137	0.823859	0.598283	0.690773	0.0815576	0.753005	0.649625	0.640937	0.578131	0.377425	0.521117
CGGA_1579	B	0.294385	0.290972	0.498363	0.646641	0.598728	0.779477	0.29774	0.581092	0.2497	0.651526	0.507531	0.482791	0.358484	0.871615	0.482921	0.580876	0.0852766	0.732423	0.411349	0.556448	0.497092	0.395481	0.408401
CGGA_1580	A	0.325087	0.371283	0.512202	0.634575	0.673347	0.673528	0.303583	0.623765	0.527524	0.710043	0.598026	0.547168	0.412674	0.82134	0.56039	0.674039	0.0958085	0.739363	0.511816	0.614166	0.514415	0.406904	0.516797
CGGA_1583	B	0.246992	0.368984	0.452522	0.646014	0.629914	0.742914	0.323847	0.569138	0.371411	0.674248	0.504662	0.494688	0.428216	0.834823	0.510623	0.575718	0.0652127	0.731085	0.440411	0.58215	0.527054	0.401815	0.424183
CGGA_1586	A	0.179358	0.487154	0.50848	0.76682	0.683092	0.704619	0.297122	0.733277	0.445495	0.766116	0.870961	0.634064	0.616491	0.83672	0.651559	0.7228	0.125116	0.787675	0.671211	0.648655	0.593134	0.436184	0.52199
CGGA_1587	A	0.255613	0.477985	0.598039	0.668974	0.688055	0.647568	0.35156	0.681349	0.40697	0.68798	0.764982	0.60461	0.48729	0.828031	0.548298	0.699429	0.119495	0.74109	0.596695	0.633363	0.533152	0.391247	0.571161
CGGA_1588	A	0.522236	0.480928	0.673887	0.738528	0.64893	0.83745	0.406321	0.659658	0.478524	0.660468	0.913577	0.676135	0.663155	0.922361	0.583816	0.70946	0.294205	0.801112	0.65131	0.656232	0.560937	0.449994	0.402693
CGGA_1589	B	0.248833	0.313827	0.44556	0.610994	0.593677	0.683069	0.258171	0.584866	0.354925	0.703954	0.48628	0.458145	0.409648	0.825694	0.48312	0.585638	0.119769	0.735728	0.444442	0.562131	0.503941	0.39379	0.498745
CGGA_1591	B	0.261516	0.346432	0.470374	0.607072	0.642492	0.648314	0.252818	0.624869	0.446305	0.699626	0.460054	0.477804	0.381676	0.817537	0.506415	0.59532	0.100994	0.752028	0.452272	0.581443	0.499452	0.418128	0.567215
CGGA_1592	B	0.263468	0.408706	0.475266	0.587712	0.658331	0.660333	0.248285	0.6464	0.403435	0.698594	0.550948	0.429927	0.327178	0.831868	0.492718	0.562127	0.132654	0.747267	0.499861	0.535611	0.44603	0.381858	0.584279
CGGA_1594	B	0.277038	0.291404	0.510592	0.657309	0.657748	0.82793	0.404572	0.581185	0.384864	0.66185	0.713216	0.54158	0.506774	0.839198	0.576716	0.607626	0.106095	0.718935	0.500791	0.531976	0.507579	0.367757	0.367986
CGGA_1595	B	0.186837	0.392	0.517181	0.609781	0.643549	0.726036	0.350721	0.625168	0.300192	0.656769	0.605803	0.494581	0.384056	0.843172	0.521159	0.552498	0.0896476	0.734648	0.485876	0.537697	0.45885	0.37323	0.48687
CGGA_1596	A	0.227857	0.444199	0.5151	0.659799	0.654149	0.689452	0.243068	0.688928	0.475647	0.699766	0.698261	0.530882	0.459116	0.838408	0.600929	0.666357	0.107676	0.767037	0.522149	0.584039	0.497053	0.451092	0.485422
CGGA_1597	A	0.295917	0.503436	0.593011	0.72368	0.654132	0.667154	0.286532	0.722566	0.447498	0.736766	0.879391	0.638787	0.562337	0.852012	0.603893	0.705363	0.120574	0.787073	0.632925	0.663692	0.582094	0.448276	0.534044
CGGA_1598	B	0.265316	0.593139	0.546803	0.682923	0.660579	0.669955	0.329807	0.670369	0.446643	0.675102	0.708539	0.559326	0.514384	0.865393	0.533115	0.655226	0.066003	0.766499	0.528527	0.606403	0.527415	0.43995	0.623216
CGGA_1601	A	0.245559	0.541745	0.541192	0.732724	0.680168	0.711215	0.305659	0.739619	0.566628	0.700337	0.836497	0.61583	0.553617	0.821533	0.648811	0.705273	0.10954	0.779397	0.655058	0.642723	0.572763	0.458595	0.54974
CGGA_1603	A	0.223848	0.515113	0.600568	0.682738	0.666288	0.698192	0.298495	0.698	0.386143	0.703665	0.722193	0.51627	0.479106	0.804888	0.634223	0.667783	0.164618	0.784789	0.563718	0.548922	0.542355	0.402027	0.490782
CGGA_1604	A	0.243349	0.549933	0.55442	0.699175	0.653559	0.750867	0.360224	0.694009	0.429451	0.681532	0.731566	0.503571	0.518409	0.818098	0.571482	0.680553	0.326151	0.774703	0.587456	0.579076	0.531403	0.430004	0.555435
CGGA_1605	B	0.232594	0.336497	0.474109	0.619117	0.616107	0.736999	0.401159	0.592042	0.316565	0.668398	0.526251	0.508848	0.480562	0.837285	0.511211	0.610875	0.0497989	0.746683	0.453599	0.586092	0.513158	0.396762	0.48789
CGGA_1606	B	0.178146	0.556142	0.483544	0.617539	0.668569	0.66319	0.23067	0.673309	0.485291	0.674771	0.51844	0.50869	0.385292	0.794779	0.54262	0.632583	0.0625999	0.719411	0.52328	0.580526	0.545854	0.372309	0.670867
CGGA_1607	A	0.21721	0.464628	0.543569	0.67656	0.658138	0.710494	0.332351	0.68197	0.405465	0.701621	0.749979	0.555168	0.452004	0.817216	0.549088	0.66154	0.15783	0.762589	0.587694	0.607022	0.513606	0.414561	0.518961
CGGA_1608	A	0.340001	0.607435	0.800809	0.721606	0.627848	0.708594	0.39845	0.681656	0.564793	0.690228	0.817006	0.560786	0.532026	0.855832	0.555762	0.674374	0.0691368	0.768583	0.55463	0.627361	0.562058	0.409354	0.552886
CGGA_1610	A	0.408064	0.330653	0.646459	0.693597	0.64324	0.790869	0.411201	0.620117	0.490954	0.671599	0.810255	0.589912	0.550207	0.860659	0.605732	0.693705	0.182173	0.80364	0.637175	0.606004	0.559094	0.391558	0.396198
CGGA_1611	B	0.212273	0.488739	0.501826	0.605931	0.65885	0.650531	0.205678	0.655901	0.361024	0.67702	0.531257	0.40677	0.368005	0.787557	0.540208	0.59961	0.0999128	0.721225	0.432204	0.512182	0.46903	0.416139	0.602327
CGGA_1612	A	0.230143	0.576551	0.529191	0.741595	0.682931	0.742664	0.285453	0.702122	0.478841	0.765875	0.830507	0.615604	0.542137	0.823177	0.610019	0.677159	0.103657	0.80876	0.626572	0.607194	0.581071	0.428635	0.515601
CGGA_1613	A	0.241795	0.511985	0.565202	0.728505	0.665557	0.713956	0.339115	0.699355	0.48993	0.739037	0.887681	0.63204	0.573647	0.842707	0.616729	0.699845	0.0980887	0.787424	0.646847	0.655885	0.557873	0.426436	0.496632
CGGA_1614	B	0.289074	0.358689	0.53727	0.644926	0.652012	0.721581	0.320851	0.618417	0.455501	0.721096	0.680862	0.55361	0.441671	0.828624	0.558223	0.636479	0.0954317	0.746269	0.521814	0.585698	0.518532	0.415743	0.413931
CGGA_1615	A	0.382082	0.326548	0.561143	0.644432	0.59515	0.796512	0.415222	0.615188	0.370283	0.633508	0.775757	0.490309	0.586924	0.861292	0.61361	0.705978	0.139966	0.818373	0.535254	0.555418	0.542169	0.431753	0.373131
CGGA_1617	B	0.273055	0.330793	0.499875	0.630905	0.635265	0.75565	0.272347	0.585353	0.322896	0.637264	0.571588	0.498487	0.353955	0.859853	0.487635	0.539459	0.0776141	0.726434	0.412508	0.530099	0.480474	0.394559	0.417408
CGGA_1618	B	0.292465	0.366391	0.495987	0.62719	0.658448	0.736779	0.310233	0.594391	0.354034	0.682868	0.512972	0.509898	0.378586	0.829432	0.501882	0.600548	0.0855363	0.731064	0.405617	0.524564	0.496778	0.386912	0.464488
CGGA_1619	B	0.23535	0.431952	0.505504	0.669382	0.677563	0.743778	0.305428	0.621188	0.371694	0.706289	0.537502	0.447502	0.37708	0.844534	0.519305	0.590179	0.0595661	0.742168	0.455609	0.542834	0.511941	0.390066	0.482548
CGGA_1620	B	0.214285	0.331526	0.480024	0.615345	0.651546	0.754981	0.338755	0.580334	0.34792	0.674202	0.495214	0.465197	0.371236	0.84384	0.503643	0.593375	0.0575044	0.753753	0.406545	0.567808	0.495458	0.409499	0.445288
CGGA_1621	B	0.261286	0.341212	0.486517	0.604594	0.67947	0.680288	0.272836	0.604444	0.360428	0.696304	0.600466	0.509968	0.337807	0.845878	0.53363	0.611403	0.0710083	0.730371	0.480623	0.568188	0.487448	0.368001	0.470502
CGGA_1623	A	0.28279	0.323457	0.481812	0.639225	0.653133	0.765491	0.348153	0.641891	0.452616	0.678791	0.609462	0.535206	0.46984	0.825116	0.571241	0.638655	0.127159	0.796726	0.515777	0.579062	0.546723	0.447977	0.495768
CGGA_1624	A	0.210011	0.466649	0.504894	0.600258	0.673422	0.639849	0.270304	0.653989	0.450875	0.711822	0.653444	0.51705	0.4465	0.763527	0.570598	0.639628	0.0992904	0.750054	0.548725	0.549863	0.523022	0.35383	0.561073
CGGA_1626	A	0.26569	0.464625	0.534059	0.727687	0.681822	0.702155	0.291033	0.695358	0.545057	0.755151	0.82922	0.625148	0.594271	0.830796	0.63709	0.704712	0.0780842	0.779324	0.579422	0.633805	0.569461	0.460083	0.520175
CGGA_1627	B	0.282034	0.360761	0.49905	0.656106	0.670739	0.751655	0.304408	0.602755	0.440902	0.705883	0.619358	0.54534	0.39616	0.841732	0.546565	0.625053	0.0507553	0.743016	0.489297	0.590673	0.523988	0.411367	0.45334
CGGA_1630	B	0.312675	0.335559	0.542314	0.638003	0.632116	0.759884	0.283524	0.605562	0.435478	0.651994	0.619479	0.551912	0.427782	0.858438	0.543624	0.597141	0.0843958	0.76152	0.446077	0.556302	0.508659	0.434122	0.422984
CGGA_1631	A	0.263216	0.457674	0.664212	0.704311	0.667762	0.725353	0.263515	0.728009	0.513541	0.712711	0.77172	0.551625	0.526121	0.857874	0.628621	0.68872	0.126151	0.79316	0.564832	0.602908	0.56202	0.434776	0.454264
CGGA_1634	A	0.270319	0.486507	0.608897	0.693376	0.640211	0.765416	0.346548	0.709567	0.472836	0.69892	0.754158	0.562158	0.47426	0.837967	0.594368	0.646531	0.0991928	0.767052	0.548808	0.60046	0.579283	0.462329	0.498369
CGGA_1635	B	0.299514	0.362699	0.429352	0.565864	0.580938	0.661864	0.365427	0.557228	0.518053	0.676367	0.497362	0.479956	0.373851	0.769359	0.501821	0.670893	0.0717314	0.656717	0.385646	0.542758	0.475911	0.373835	0.525764
CGGA_1640	B	0.300021	0.356509	0.49838	0.656728	0.649429	0.821435	0.316178	0.598921	0.398517	0.656542	0.652042	0.553962	0.402731	0.854629	0.556553	0.597642	0.0749831	0.72874	0.479802	0.550019	0.527896	0.413179	0.425383
CGGA_1641	B	0.272223	0.501373	0.523809	0.645235	0.625914	0.774915	0.304455	0.679558	0.363656	0.641589	0.661941	0.548011	0.398132	0.850357	0.539949	0.621361	0.0906526	0.752159	0.499995	0.559532	0.497867	0.415348	0.553644
CGGA_1642	B	0.273968	0.312264	0.539855	0.629308	0.687723	0.729471	0.28651	0.599752	0.368386	0.680487	0.657936	0.543089	0.434309	0.847894	0.52155	0.621315	0.164	0.733639	0.46549	0.562381	0.486987	0.406543	0.400085
CGGA_1643	A	0.26514	0.476287	0.50125	0.636019	0.631187	0.700306	0.242518	0.666608	0.349705	0.650357	0.673757	0.552316	0.397007	0.832698	0.558427	0.655228	0.0906257	0.747412	0.546194	0.562734	0.478241	0.394575	0.518728
CGGA_1644	A	0.267708	0.500002	0.580002	0.703732	0.694516	0.726713	0.277291	0.677711	0.443687	0.689998	0.789429	0.57981	0.55101	0.833585	0.617537	0.662199	0.0892608	0.791185	0.581154	0.606237	0.560019	0.391871	0.477899
CGGA_1645	B	0.296423	0.398248	0.483263	0.602894	0.674706	0.626771	0.296214	0.613546	0.391949	0.694354	0.540923	0.497644	0.437409	0.821259	0.50826	0.610849	0.0850182	0.743407	0.481465	0.577164	0.468963	0.380515	0.52592
CGGA_1647	A	0.315964	0.348792	0.545509	0.674002	0.642844	0.821924	0.267961	0.617552	0.413587	0.65756	0.740839	0.561919	0.526696	0.860107	0.551214	0.631121	0.175867	0.765485	0.493912	0.543264	0.47578	0.424369	0.391576
CGGA_1648	B	0.282766	0.331471	0.542285	0.662453	0.637531	0.737097	0.319517	0.590667	0.409102	0.670187	0.703995	0.539868	0.494883	0.855409	0.553048	0.636373	0.159789	0.772285	0.563543	0.514515	0.499166	0.423305	0.400236
CGGA_1649	B	0.271974	0.345624	0.569586	0.650318	0.633377	0.774867	0.367718	0.597759	0.437972	0.637854	0.742467	0.51628	0.474202	0.830334	0.535079	0.589617	0.241289	0.784129	0.565126	0.557894	0.480641	0.376787	0.404595
CGGA_165	B	0.293208	0.336661	0.532574	0.65658	0.635751	0.773774	0.340913	0.603868	0.378891	0.658482	0.678376	0.513874	0.459222	0.861728	0.560416	0.612314	0.0933465	0.760047	0.495993	0.519501	0.503332	0.386739	0.417316
CGGA_1650	B	0.303733	0.364387	0.508265	0.64347	0.616065	0.604232	0.286266	0.620184	0.51102	0.719913	0.644721	0.56644	0.473173	0.81718	0.56439	0.700051	0.12477	0.778744	0.516574	0.613017	0.494027	0.441016	0.558997
CGGA_1651	B	0.240689	0.294265	0.45968	0.630612	0.616577	0.722683	0.26747	0.575177	0.319207	0.686362	0.466607	0.47018	0.364868	0.8386	0.48471	0.567887	0.0503877	0.738333	0.426427	0.570428	0.512204	0.358705	0.458549
CGGA_1653	B	0.312224	0.341418	0.512784	0.644882	0.651315	0.775501	0.311594	0.592293	0.376353	0.657812	0.641467	0.494499	0.425757	0.848988	0.51734	0.603933	0.143078	0.73015	0.462464	0.524047	0.508509	0.38451	0.435744
CGGA_1654	A	0.245134	0.45639	0.537842	0.704526	0.625215	0.730022	0.328933	0.7056	0.425683	0.621787	0.751158	0.541583	0.497782	0.856765	0.618882	0.656498	0.113356	0.774881	0.555709	0.570613	0.517433	0.440031	0.516186
CGGA_1655	B	0.25382	0.379411	0.534728	0.653098	0.652451	0.712861	0.300076	0.625135	0.403281	0.691583	0.709638	0.525484	0.483391	0.832755	0.5482	0.639146	0.123804	0.75388	0.524714	0.556454	0.502554	0.388868	0.461735
CGGA_1656	A	0.233303	0.361614	0.456163	0.609386	0.663214	0.719622	0.232532	0.626166	0.431263	0.702518	0.530266	0.450786	0.434043	0.781636	0.595255	0.604435	0.129399	0.775511	0.384016	0.517889	0.501865	0.456402	0.502525
CGGA_1657	A	0.301954	0.329177	0.501195	0.661004	0.619298	0.78807	0.346328	0.611924	0.384408	0.657643	0.642498	0.492187	0.494203	0.865735	0.532653	0.602694	0.194856	0.752956	0.452003	0.547602	0.502496	0.414713	0.438081
CGGA_1658	A	0.322876	0.469615	0.631973	0.802394	0.658193	0.677617	0.380508	0.751591	0.597985	0.776764	0.944304	0.73559	0.72787	0.848787	0.651692	0.760186	0.225045	0.816947	0.731325	0.698867	0.598066	0.483374	0.484463
CGGA_1659	A	0.230435	0.500049	0.555134	0.71368	0.642896	0.713499	0.420252	0.704556	0.580669	0.75379	0.808252	0.609325	0.638023	0.827705	0.601214	0.71154	0.103799	0.804387	0.597654	0.63849	0.551982	0.473084	0.508244
CGGA_1660	A	0.271139	0.38109	0.435353	0.609071	0.61571	0.74091	0.319713	0.635739	0.251685	0.665475	0.594661	0.391136	0.401521	0.870428	0.572572	0.669111	0.0620444	0.803557	0.403173	0.466478	0.496612	0.393723	0.489443
CGGA_1661	A	0.252374	0.344146	0.530931	0.662789	0.647005	0.758566	0.305851	0.608767	0.404098	0.674945	0.650443	0.518551	0.452123	0.835142	0.570431	0.61352	0.123106	0.749823	0.527309	0.546448	0.49794	0.395507	0.447101
CGGA_1662	B	0.233644	0.357691	0.520575	0.632001	0.652866	0.729481	0.25674	0.622105	0.329829	0.668226	0.57046	0.499703	0.39701	0.855928	0.527251	0.578002	0.124222	0.734375	0.444704	0.535617	0.472633	0.41075	0.445639
CGGA_1663	A	0.312292	0.495055	0.710597	0.795303	0.657929	0.695319	0.351826	0.754446	0.595004	0.753841	0.932009	0.683893	0.694302	0.836876	0.65476	0.760499	0.12166	0.80504	0.709176	0.686867	0.593228	0.470985	0.469179
CGGA_1664	B	0.255308	0.401316	0.476858	0.617671	0.635344	0.724935	0.312903	0.597384	0.345723	0.678187	0.546656	0.4951	0.367035	0.844552	0.509448	0.59114	0.0692809	0.739367	0.430152	0.563797	0.489545	0.401754	0.476009
CGGA_1666	A	0.202217	0.490817	0.480005	0.755495	0.601344	0.745454	0.377026	0.667077	0.550131	0.714116	0.835169	0.601364	0.499012	0.802378	0.576225	0.734754	0.237287	0.745948	0.548105	0.602522	0.548302	0.446444	0.546679
CGGA_1667	B	0.26651	0.440918	0.481783	0.625095	0.645594	0.58639	0.286838	0.589324	0.474308	0.702374	0.559796	0.497046	0.442665	0.819225	0.508614	0.605329	0.143619	0.74332	0.456479	0.587111	0.479593	0.403006	0.533101
CGGA_1669	B	0.243216	0.421796	0.463122	0.590695	0.665906	0.733269	0.267531	0.670804	0.37115	0.674365	0.548057	0.507821	0.348045	0.805208	0.587727	0.618357	0.116465	0.763233	0.440754	0.568824	0.503872	0.379593	0.543575
CGGA_1670	B	0.226755	0.428908	0.570154	0.653067	0.684048	0.708543	0.257769	0.748355	0.350892	0.666098	0.621027	0.501599	0.414732	0.819167	0.573188	0.677682	0.0688578	0.769848	0.576957	0.590682	0.517605	0.387112	0.542
CGGA_1671	B	0.232399	0.573351	0.521609	0.641112	0.677021	0.66279	0.292287	0.664733	0.325275	0.670519	0.624229	0.53249	0.389015	0.816757	0.566288	0.594665	0.0774481	0.701147	0.468474	0.572	0.501054	0.366933	0.587887
CGGA_1672	B	0.271514	0.27756	0.520705	0.637665	0.619405	0.780883	0.326765	0.580731	0.350075	0.649817	0.616291	0.475881	0.424217	0.861143	0.544089	0.611181	0.081104	0.762426	0.434202	0.525353	0.496325	0.427767	0.415518
CGGA_1673	B	0.236509	0.269014	0.456075	0.596876	0.637512	0.715875	0.260075	0.571505	0.291061	0.683762	0.387753	0.463713	0.359869	0.840518	0.465538	0.535374	0.0504218	0.734973	0.380435	0.558923	0.47366	0.381025	0.489584
CGGA_1675	A	0.342516	0.477019	0.589401	0.696808	0.667826	0.687095	0.381446	0.657382	0.486078	0.715018	0.774852	0.5894	0.43482	0.817614	0.56533	0.663578	0.114738	0.718197	0.579002	0.624275	0.550514	0.359622	0.482818
CGGA_1677	A	0.31078	0.368274	0.616513	0.677944	0.648093	0.7947	0.35044	0.560753	0.370709	0.679334	0.708569	0.515116	0.499254	0.850542	0.56126	0.638837	0.138417	0.777839	0.51339	0.531826	0.52069	0.417587	0.380816
CGGA_1678	A	0.288262	0.425255	0.475811	0.690323	0.593388	0.759938	0.254999	0.659856	0.579844	0.68987	0.758389	0.580207	0.484892	0.788497	0.603519	0.716608	0.206218	0.738602	0.622696	0.585745	0.545753	0.458052	0.517251
CGGA_1679	B	0.246903	0.302479	0.491443	0.62395	0.62638	0.790054	0.354884	0.560219	0.293226	0.616731	0.4504	0.467758	0.357707	0.863016	0.498349	0.551835	0.0325159	0.758481	0.385826	0.512162	0.486269	0.39961	0.393302
CGGA_1680	A	0.377048	0.473641	0.588479	0.71442	0.679636	0.702231	0.310815	0.656431	0.526699	0.733818	0.86457	0.593168	0.535098	0.836331	0.601562	0.650861	0.117735	0.764567	0.524583	0.625134	0.567794	0.499376	0.476404
CGGA_1681	A	0.277304	0.484147	0.519464	0.744026	0.657031	0.681325	0.37979	0.680095	0.461724	0.709682	0.830453	0.673997	0.556526	0.846215	0.6173	0.675449	0.169116	0.808275	0.518587	0.623331	0.549385	0.479415	0.496484
CGGA_1682	A	0.253859	0.468886	0.487896	0.711524	0.64769	0.650836	0.285177	0.694825	0.581815	0.748011	0.715747	0.604118	0.489048	0.824228	0.620176	0.716233	0.0975532	0.806003	0.627289	0.659722	0.550003	0.431934	0.576416
CGGA_1684	A	0.308344	0.506467	0.588577	0.777788	0.669586	0.746696	0.395257	0.72581	0.547854	0.750733	0.873167	0.679159	0.623033	0.846517	0.622159	0.694298	0.161153	0.79243	0.712958	0.678997	0.600202	0.449404	0.512657
CGGA_1685	B	0.310832	0.49408	0.477347	0.588811	0.652793	0.664867	0.19537	0.653745	0.398367	0.690955	0.477525	0.475274	0.328025	0.812593	0.5429	0.597973	0.0757088	0.740035	0.464971	0.55125	0.467528	0.390967	0.644415
CGGA_1686	B	0.221377	0.367363	0.515824	0.64434	0.674133	0.751175	0.259132	0.642681	0.376988	0.656875	0.60966	0.512342	0.385622	0.844059	0.554534	0.629002	0.0912146	0.730591	0.443844	0.535491	0.487763	0.402115	0.462125
CGGA_1687	A	0.226762	0.487895	0.513922	0.668246	0.659742	0.743214	0.303663	0.738032	0.547428	0.735499	0.82153	0.635939	0.482087	0.792941	0.622751	0.699945	0.134151	0.810748	0.605419	0.63308	0.571558	0.47219	0.55898
CGGA_1688	B	0.20712	0.294754	0.49905	0.617569	0.724598	0.785283	0.163879	0.632037	0.317562	0.700216	0.532278	0.531506	0.331288	0.849712	0.56014	0.619539	0.193639	0.766056	0.440033	0.565789	0.534151	0.422943	0.424118
CGGA_1689	B	0.295928	0.34287	0.496554	0.628934	0.694963	0.65537	0.285812	0.610936	0.462391	0.713834	0.598109	0.571806	0.380328	0.82945	0.550151	0.660309	0.0922039	0.734634	0.469149	0.59761	0.516825	0.402883	0.472523
CGGA_1690	A	0.235247	0.534257	0.514151	0.689822	0.649444	0.717114	0.350834	0.707366	0.453229	0.695762	0.75833	0.561447	0.527519	0.84206	0.589993	0.688338	0.11547	0.769816	0.610482	0.617557	0.56129	0.41069	0.554892
CGGA_1693	B	0.209053	0.40138	0.53162	0.654947	0.620101	0.692391	0.396389	0.644643	0.424827	0.64614	0.576356	0.452559	0.42731	0.86593	0.531316	0.622715	0.0959231	0.767822	0.423302	0.506179	0.474454	0.38492	0.456164
CGGA_1694	A	0.175792	0.482077	0.532293	0.680621	0.68162	0.713651	0.246034	0.677432	0.343539	0.724717	0.746387	0.527063	0.451422	0.83961	0.600085	0.682049	0.0630305	0.765467	0.549446	0.60436	0.530484	0.449115	0.498906
CGGA_1695	B	0.226383	0.355531	0.495601	0.577442	0.685147	0.728866	0.407504	0.5876	0.293383	0.68848	0.456705	0.448711	0.354742	0.832141	0.502743	0.583556	0.0754164	0.700541	0.394099	0.551274	0.480659	0.366527	0.462466
CGGA_1696	A	0.297853	0.474943	0.518207	0.70154	0.611354	0.702598	0.343887	0.647729	0.541393	0.691319	0.798261	0.553796	0.454808	0.7991	0.578428	0.702669	0.279818	0.751341	0.56047	0.600288	0.532868	0.432207	0.568616
CGGA_1697	B	0.278447	0.406858	0.505204	0.646764	0.650334	0.746395	0.260029	0.640948	0.407704	0.695364	0.582926	0.486331	0.382745	0.837493	0.564927	0.643355	0.054359	0.761005	0.494791	0.574779	0.517321	0.401046	0.52686
CGGA_1698	A	0.256512	0.515289	0.531992	0.713328	0.666092	0.705557	0.301559	0.711868	0.399698	0.705387	0.780666	0.62184	0.520606	0.827045	0.635012	0.694731	0.0995438	0.784496	0.550824	0.615115	0.56052	0.429408	0.540465
CGGA_1699	B	0.299444	0.428372	0.463873	0.610805	0.595958	0.658421	0.356471	0.58415	0.523064	0.705697	0.582984	0.495099	0.349082	0.784444	0.459445	0.656067	0.166517	0.695473	0.426853	0.559096	0.463558	0.37887	0.555169
CGGA_1700	A	0.296127	0.438741	0.545757	0.671208	0.660201	0.773078	0.270737	0.638677	0.406306	0.6854	0.725642	0.575401	0.437633	0.857502	0.568903	0.626194	0.129465	0.774725	0.527758	0.594325	0.527187	0.435726	0.471092
CGGA_1701	B	0.252004	0.37746	0.517329	0.604032	0.663112	0.719592	0.271273	0.600487	0.316337	0.658801	0.505499	0.475982	0.347927	0.853184	0.49074	0.544871	0.0842724	0.731259	0.416419	0.513388	0.441955	0.395202	0.467057
CGGA_1702	A	0.248377	0.572573	0.481291	0.584534	0.639961	0.58419	0.286429	0.713365	0.45534	0.665858	0.425656	0.491988	0.339652	0.754411	0.562578	0.60376	0.0805126	0.768057	0.467243	0.532084	0.503005	0.39285	0.652429
CGGA_1703	B	0.298806	0.318879	0.524076	0.661424	0.664355	0.747912	0.300876	0.609488	0.404145	0.698252	0.706269	0.557078	0.47802	0.836806	0.542075	0.644314	0.114455	0.755315	0.527623	0.577803	0.523619	0.42876	0.441296
CGGA_1704	A	0.272296	0.337249	0.530968	0.655518	0.666442	0.737554	0.276141	0.601943	0.406294	0.68594	0.680088	0.543249	0.455424	0.847722	0.539706	0.64989	0.0737256	0.753299	0.550539	0.568348	0.506719	0.38123	0.410502
CGGA_1706	A	0.244095	0.566071	0.688013	0.81533	0.661617	0.721556	0.418605	0.768667	0.570047	0.766497	0.922544	0.712535	0.67779	0.857832	0.658216	0.748143	0.239997	0.815252	0.745983	0.706411	0.624426	0.461301	0.483414
CGGA_1708	A	0.197382	0.528877	0.667562	0.713024	0.662431	0.706183	0.269712	0.654867	0.482854	0.723852	0.817193	0.56252	0.484015	0.793787	0.616937	0.661207	0.0513798	0.76633	0.553912	0.603176	0.560818	0.415724	0.495858
CGGA_1709	A	0.23719	0.478015	0.513813	0.635279	0.684343	0.677154	0.299832	0.705947	0.41279	0.712314	0.69013	0.514289	0.444907	0.838297	0.634491	0.705866	0.0973799	0.740972	0.541788	0.613625	0.526117	0.433297	0.585558
CGGA_171	B	0.232639	0.40707	0.553509	0.576677	0.648966	0.697538	0.33048	0.622697	0.371032	0.647398	0.547808	0.508008	0.334277	0.839661	0.485522	0.558152	0.0617762	0.692345	0.47954	0.544909	0.490417	0.417204	0.466185
CGGA_1713	B	0.220551	0.527652	0.489842	0.585381	0.643075	0.687195	0.334688	0.682077	0.337689	0.666553	0.476221	0.421571	0.321164	0.837334	0.50159	0.609357	0.0711887	0.740167	0.441783	0.528122	0.474225	0.376284	0.596564
CGGA_1714	A	0.318874	0.51607	0.577309	0.701528	0.663727	0.762108	0.37795	0.616539	0.454675	0.681896	0.749915	0.570661	0.535612	0.858406	0.557927	0.626121	0.0983619	0.771656	0.516721	0.595166	0.533369	0.425084	0.467805
CGGA_1715	B	0.241137	0.32118	0.530804	0.623312	0.658882	0.638286	0.251031	0.66323	0.366959	0.720523	0.581058	0.525457	0.382754	0.851799	0.535267	0.656487	0.0956217	0.757992	0.46594	0.585278	0.530677	0.430457	0.472171
CGGA_1716	A	0.249375	0.419615	0.51383	0.672642	0.641359	0.738254	0.245706	0.674997	0.487457	0.773086	0.701146	0.551524	0.406951	0.816749	0.597645	0.709928	0.0657584	0.772621	0.578599	0.607409	0.533431	0.436174	0.563684
CGGA_1718	B	0.291353	0.339328	0.525062	0.628895	0.690515	0.710995	0.303047	0.621921	0.347297	0.694717	0.596759	0.529477	0.371461	0.833491	0.539483	0.615664	0.104561	0.706882	0.468063	0.555404	0.5091	0.384737	0.46934
CGGA_1720	B	0.281623	0.439917	0.459839	0.601116	0.650352	0.685406	0.305016	0.594763	0.311132	0.721633	0.407375	0.449468	0.380618	0.806411	0.502001	0.596597	0.083611	0.727167	0.396421	0.539997	0.47753	0.401841	0.56518
CGGA_1721	B	0.22177	0.284073	0.522553	0.631449	0.642716	0.761366	0.272978	0.581515	0.32167	0.645869	0.598791	0.51104	0.397718	0.851149	0.540082	0.585317	0.125131	0.752349	0.479879	0.536321	0.482694	0.413303	0.438376
CGGA_1722	A	0.273639	0.452393	0.486232	0.717319	0.614712	0.71341	0.359989	0.669434	0.630135	0.652229	0.839879	0.656523	0.523796	0.811034	0.57055	0.775418	0.200933	0.731297	0.620529	0.640592	0.597185	0.464063	0.569412
CGGA_1723	B	0.2386	0.364846	0.499621	0.61227	0.659121	0.70267	0.233754	0.597757	0.37337	0.663636	0.559551	0.49692	0.335707	0.848397	0.501085	0.575224	0.0794303	0.736382	0.473726	0.544002	0.459613	0.404452	0.484246
CGGA_1725	B	0.222603	0.438594	0.517215	0.60246	0.658863	0.678002	0.315978	0.639787	0.369111	0.661512	0.498274	0.478501	0.314162	0.81556	0.506706	0.57961	0.103611	0.726726	0.460314	0.527544	0.434295	0.405173	0.51279
CGGA_1727	B	0.293036	0.352497	0.535102	0.640644	0.662117	0.744484	0.336011	0.606135	0.374588	0.711179	0.676905	0.519196	0.45511	0.824357	0.549619	0.627014	0.163761	0.771873	0.475324	0.546581	0.502348	0.387234	0.44289
CGGA_1728	A	0.299609	0.51095	0.536346	0.637467	0.692677	0.644855	0.294345	0.646033	0.438164	0.749172	0.751631	0.601864	0.452061	0.817315	0.580536	0.658043	0.0762069	0.736424	0.495329	0.596285	0.516798	0.435528	0.534559
CGGA_1729	B	0.283491	0.426784	0.590691	0.672386	0.63688	0.779324	0.271731	0.676127	0.35679	0.666598	0.64658	0.507882	0.456263	0.835674	0.571854	0.658788	0.0886678	0.795759	0.511677	0.556899	0.537927	0.424328	0.50584
CGGA_1731	A	0.229076	0.438303	0.517942	0.678278	0.644136	0.723331	0.383215	0.647645	0.366268	0.687461	0.623324	0.498525	0.482457	0.853262	0.556739	0.641774	0.095968	0.729156	0.48244	0.56158	0.490725	0.420996	0.511639
CGGA_1735	B	0.237825	0.346074	0.48185	0.580759	0.619589	0.678638	0.283013	0.616652	0.378932	0.698573	0.386635	0.450721	0.331518	0.809128	0.523236	0.596949	0.0568888	0.745091	0.380441	0.546048	0.46858	0.387942	0.541428
CGGA_1736	A	0.204283	0.431935	0.564315	0.693076	0.677508	0.684277	0.290383	0.693182	0.403075	0.751181	0.794811	0.603971	0.471675	0.8311	0.606761	0.694804	0.127965	0.793425	0.584818	0.619802	0.567673	0.456245	0.532552
CGGA_1737	B	0.199525	0.338947	0.496961	0.603786	0.661699	0.704859	0.25251	0.59139	0.34262	0.668247	0.557928	0.486939	0.356174	0.851034	0.519285	0.582575	0.0944998	0.743902	0.449642	0.533122	0.462532	0.388795	0.493788
CGGA_1738	B	0.229055	0.399089	0.501604	0.681795	0.653138	0.744154	0.235235	0.643227	0.412095	0.679139	0.588849	0.504844	0.437411	0.834517	0.594276	0.671391	0.0717607	0.778385	0.448892	0.568903	0.52394	0.428682	0.506139
CGGA_1739	A	0.243864	0.476037	0.523232	0.673286	0.663056	0.681424	0.249988	0.661208	0.430534	0.682746	0.64486	0.521544	0.434847	0.841873	0.526921	0.635452	0.0768363	0.755648	0.551547	0.584921	0.52035	0.415603	0.507471
CGGA_1740	B	0.205461	0.429526	0.509795	0.604753	0.609986	0.73638	0.277718	0.643328	0.331989	0.641291	0.461803	0.409197	0.335229	0.865245	0.508371	0.599713	0.0479547	0.729592	0.407209	0.514146	0.485792	0.37619	0.52815
CGGA_1743	B	0.229949	0.335673	0.46673	0.633199	0.622663	0.714844	0.279163	0.590927	0.313336	0.667858	0.442525	0.462571	0.379757	0.83083	0.49022	0.594661	0.0477537	0.7263	0.401317	0.566443	0.499504	0.39195	0.489171
CGGA_1744	A	0.222203	0.414442	0.546626	0.751663	0.675601	0.741063	0.384804	0.676955	0.439955	0.712621	0.806609	0.583557	0.552961	0.842296	0.638724	0.682178	0.159116	0.789699	0.643629	0.612546	0.567286	0.392173	0.442397
CGGA_1745	B	0.247127	0.39523	0.416823	0.540211	0.571852	0.69274	0.348034	0.561257	0.41625	0.669271	0.467644	0.472839	0.378736	0.800766	0.441621	0.619799	0.137279	0.686643	0.347366	0.52883	0.460846	0.344851	0.523136
CGGA_1747	A	0.328187	0.395041	0.562203	0.697474	0.668016	0.734242	0.31451	0.634671	0.492265	0.708308	0.829844	0.625305	0.56177	0.841685	0.589512	0.651121	0.148247	0.791412	0.580922	0.600541	0.545577	0.387631	0.39997
CGGA_1749	B	0.221522	0.419842	0.464977	0.622898	0.620143	0.726745	0.182365	0.705894	0.356941	0.671678	0.596736	0.491723	0.379145	0.831893	0.585045	0.631683	0.0685042	0.774498	0.430651	0.555546	0.506953	0.367172	0.558945
CGGA_1750	A	0.249277	0.391373	0.463522	0.644661	0.620489	0.737127	0.307196	0.601225	0.395912	0.683054	0.58747	0.473478	0.426734	0.832463	0.542507	0.638778	0.0626634	0.752658	0.458151	0.574514	0.508048	0.390241	0.473784
CGGA_1758	B	0.232456	0.434366	0.451705	0.568396	0.672012	0.679986	0.196285	0.690413	0.351771	0.67301	0.472397	0.454775	0.315	0.816197	0.600369	0.608673	0.096614	0.764241	0.377275	0.504847	0.477104	0.384469	0.588775
CGGA_1760	A	0.351329	0.377378	0.582351	0.711177	0.645614	0.721208	0.287877	0.665555	0.479832	0.710665	0.779182	0.566638	0.511306	0.838838	0.614513	0.669835	0.136362	0.786323	0.528723	0.614963	0.563758	0.454847	0.492685
CGGA_1764	B	0.24549	0.488862	0.582587	0.644117	0.679604	0.676443	0.309723	0.654872	0.422031	0.683974	0.666453	0.49318	0.396775	0.834798	0.53689	0.619005	0.147708	0.758007	0.504294	0.56527	0.504037	0.407774	0.533349
CGGA_1767	A	0.210375	0.467288	0.467505	0.686149	0.605362	0.746469	0.304163	0.711133	0.583303	0.718503	0.755641	0.576385	0.507507	0.78844	0.568735	0.707978	0.154625	0.725321	0.601006	0.616236	0.524219	0.439984	0.54187
CGGA_1769	B	0.240406	0.318952	0.454961	0.627388	0.595104	0.668739	0.327225	0.589128	0.376807	0.693045	0.43835	0.455799	0.463711	0.825709	0.496292	0.613615	0.0720444	0.742063	0.410805	0.575922	0.500528	0.382303	0.537405
CGGA_1770	B	0.202423	0.602845	0.52391	0.667064	0.683287	0.64905	0.254068	0.668396	0.350528	0.696903	0.658118	0.514285	0.413312	0.822432	0.544934	0.633757	0.0617617	0.730298	0.599781	0.567504	0.524083	0.396893	0.613898
CGGA_1771	B	0.282726	0.315788	0.440945	0.572591	0.644456	0.7039	0.2523	0.591833	0.302311	0.670822	0.423624	0.444482	0.353982	0.845694	0.455539	0.541117	0.0869711	0.741743	0.398912	0.532689	0.465809	0.380845	0.530809
CGGA_1773	A	0.21846	0.514471	0.494596	0.676942	0.6839	0.691725	0.266029	0.717659	0.43247	0.697953	0.698529	0.612128	0.460122	0.824668	0.637672	0.657127	0.0685069	0.765927	0.553644	0.5709	0.554308	0.375152	0.589232
CGGA_1776	B	0.283211	0.345208	0.466887	0.625849	0.632273	0.731702	0.207261	0.628228	0.37751	0.683354	0.573565	0.501243	0.379285	0.842465	0.542045	0.639183	0.0880309	0.767548	0.478785	0.569654	0.53098	0.38294	0.541059
CGGA_1780	B	0.259089	0.516041	0.462919	0.689355	0.615095	0.701728	0.325411	0.705029	0.573264	0.682697	0.686983	0.492877	0.419406	0.798601	0.596474	0.694661	0.187837	0.726205	0.527914	0.601679	0.519125	0.446104	0.56669
CGGA_1785	B	0.209855	0.559757	0.518797	0.655236	0.6404	0.651534	0.280288	0.686363	0.354632	0.642742	0.63803	0.474939	0.425404	0.805669	0.559734	0.631536	0.100003	0.724424	0.492347	0.555673	0.490229	0.372293	0.579274
CGGA_1786	B	0.22275	0.326287	0.530984	0.578257	0.67071	0.647955	0.250937	0.616908	0.316593	0.655056	0.442821	0.404318	0.321946	0.822043	0.48451	0.522137	0.101777	0.721099	0.418144	0.518593	0.420408	0.397828	0.478515
CGGA_1791	B	0.276754	0.408536	0.432032	0.643981	0.591228	0.725059	0.337121	0.601468	0.667584	0.690109	0.65712	0.548148	0.359794	0.792062	0.518795	0.724568	0.132576	0.708419	0.477536	0.579109	0.527166	0.40668	0.4711
CGGA_1807	B	0.181808	0.551728	0.497355	0.596058	0.639765	0.706704	0.287838	0.720589	0.344499	0.635742	0.53605	0.450683	0.376639	0.807487	0.527596	0.632844	0.0565335	0.746743	0.493667	0.541825	0.496291	0.40539	0.654745
CGGA_1809	B	0.217522	0.422334	0.530146	0.607296	0.632245	0.694464	0.278893	0.657219	0.367115	0.644435	0.607502	0.516615	0.410913	0.832726	0.549872	0.651332	0.0495713	0.725896	0.476046	0.551757	0.475193	0.432125	0.545917
CGGA_1811	A	0.319803	0.496135	0.689654	0.774509	0.661129	0.671654	0.39486	0.733205	0.589778	0.755952	0.906937	0.679607	0.675904	0.84011	0.650748	0.74185	0.137637	0.80198	0.645802	0.678647	0.584905	0.493688	0.477702
CGGA_1812	A	0.32784	0.424048	0.515016	0.679496	0.680744	0.724439	0.454476	0.682315	0.534638	0.731871	0.711001	0.520506	0.494363	0.832158	0.627704	0.694095	0.0995546	0.776733	0.532184	0.594548	0.553891	0.444102	0.530738
CGGA_1814	A	0.223936	0.457426	0.531134	0.692981	0.662793	0.716717	0.405432	0.709126	0.420636	0.707867	0.785899	0.595715	0.575385	0.839819	0.6098	0.680534	0.10352	0.791173	0.581667	0.637806	0.585897	0.438997	0.584667
CGGA_1815	A	0.264824	0.45708	0.509001	0.727677	0.635044	0.742521	0.195195	0.699526	0.378129	0.721547	0.728422	0.552385	0.40864	0.829783	0.612194	0.673792	0.0706252	0.789019	0.529663	0.580342	0.549532	0.424774	0.525711
CGGA_1817	A	0.271618	0.424693	0.570487	0.695885	0.657454	0.668924	0.41169	0.682213	0.469756	0.715302	0.813095	0.555934	0.629968	0.842951	0.617553	0.664877	0.151455	0.805086	0.527913	0.606829	0.542504	0.487701	0.484459
CGGA_1819	A	0.252756	0.464408	0.518599	0.661691	0.636095	0.653816	0.383841	0.652608	0.476354	0.734482	0.645687	0.484829	0.509334	0.838197	0.522177	0.669475	0.0808851	0.780092	0.527673	0.588102	0.546913	0.418331	0.557776
CGGA_1820	B	0.214337	0.476986	0.499636	0.680508	0.652116	0.67658	0.272568	0.703759	0.399327	0.688813	0.616392	0.471375	0.430547	0.817483	0.571417	0.633494	0.0378013	0.78051	0.463235	0.566016	0.509886	0.390177	0.56915
CGGA_1826	A	0.26178	0.403719	0.496744	0.683481	0.649795	0.684034	0.308513	0.684231	0.487695	0.703246	0.598492	0.508669	0.421432	0.822188	0.585513	0.662018	0.117513	0.780686	0.438304	0.580639	0.520601	0.415947	0.525088
CGGA_1829	B	0.236511	0.352748	0.474099	0.661565	0.629303	0.7471	0.367047	0.595148	0.387442	0.686615	0.530182	0.521299	0.473464	0.834937	0.531999	0.624001	0.0754945	0.762282	0.467636	0.599698	0.534689	0.443231	0.487958
CGGA_1833	A	0.21412	0.486738	0.48949	0.653429	0.675318	0.692823	0.349938	0.72343	0.399016	0.692771	0.653647	0.501285	0.486549	0.799275	0.586558	0.656379	0.0900004	0.769823	0.53927	0.572182	0.514555	0.368959	0.593218
CGGA_1840	B	0.269736	0.429823	0.481595	0.624277	0.652805	0.737108	0.348239	0.636629	0.475215	0.677931	0.575719	0.482555	0.449268	0.827446	0.503131	0.603527	0.0831441	0.769224	0.457645	0.576534	0.5064	0.373313	0.569839
CGGA_1850	B	0.317359	0.37939	0.509233	0.617811	0.683483	0.691306	0.278199	0.622354	0.455335	0.683211	0.577097	0.559019	0.358947	0.828397	0.534005	0.631826	0.0577169	0.724016	0.460335	0.588445	0.499648	0.385096	0.493529
CGGA_1854	B	0.255828	0.415223	0.531759	0.669251	0.666266	0.663679	0.268735	0.645279	0.409046	0.691207	0.66991	0.580948	0.445148	0.857592	0.552846	0.647542	0.0893612	0.740741	0.535788	0.613193	0.489918	0.396984	0.473653
CGGA_1857	A	0.315542	0.516456	0.710197	0.759864	0.672441	0.695971	0.367409	0.762603	0.491776	0.748304	0.930766	0.697634	0.643771	0.863015	0.615946	0.729002	0.205699	0.790054	0.681965	0.699087	0.599286	0.457834	0.49344
CGGA_1862	B	0.205424	0.419182	0.462146	0.60824	0.654769	0.684183	0.232651	0.698127	0.453693	0.685581	0.489156	0.43743	0.364763	0.812035	0.602654	0.646609	0.0989387	0.760968	0.419871	0.538285	0.498418	0.412084	0.591802
CGGA_1863	B	0.215742	0.374686	0.522442	0.586186	0.655899	0.719101	0.239656	0.622068	0.290184	0.641925	0.414435	0.447905	0.334326	0.855482	0.486901	0.540791	0.0687373	0.736032	0.426263	0.535162	0.432711	0.385806	0.508511
CGGA_1865	A	0.258117	0.338694	0.500454	0.667455	0.699567	0.67317	0.188265	0.660592	0.484574	0.732758	0.712241	0.534741	0.514151	0.82749	0.629987	0.68499	0.0972372	0.811995	0.504411	0.587475	0.539025	0.442476	0.519264
CGGA_1866	A	0.164582	0.510623	0.481174	0.642517	0.667568	0.688771	0.320628	0.719417	0.381907	0.699925	0.607247	0.473902	0.420535	0.827032	0.615341	0.63378	0.0816268	0.776233	0.462832	0.5458	0.494417	0.411072	0.548024
CGGA_1870	B	0.193235	0.408409	0.503208	0.594018	0.664008	0.691085	0.265887	0.616644	0.289466	0.661331	0.424087	0.44113	0.291425	0.857442	0.506693	0.561665	0.0588774	0.727461	0.423213	0.518865	0.427848	0.371163	0.53691
CGGA_1875	A	0.292591	0.438425	0.588535	0.749958	0.646034	0.69597	0.402799	0.668565	0.486635	0.730066	0.840554	0.623698	0.623523	0.873711	0.602735	0.694804	0.0945946	0.786178	0.593761	0.620207	0.576298	0.411127	0.444914
CGGA_1877	B	0.197896	0.346126	0.521428	0.593494	0.665469	0.726937	0.261904	0.599314	0.313134	0.631199	0.450902	0.438223	0.349094	0.850724	0.496621	0.552366	0.0749431	0.729021	0.432777	0.532062	0.455604	0.381041	0.468548
CGGA_1880	B	0.208694	0.368646	0.499487	0.619534	0.694735	0.747714	0.257831	0.595085	0.379884	0.689809	0.505889	0.490424	0.3794	0.827823	0.514234	0.603835	0.0654583	0.709454	0.416947	0.546288	0.471292	0.378015	0.44693
CGGA_1882	B	0.251764	0.415559	0.51041	0.641497	0.658682	0.725114	0.313558	0.606258	0.326765	0.649842	0.559403	0.468714	0.409023	0.843411	0.520388	0.613735	0.0690669	0.756244	0.448122	0.541248	0.484095	0.383249	0.464971
CGGA_1886	A	0.222952	0.473925	0.523381	0.680244	0.654354	0.708282	0.289169	0.666933	0.4045	0.707765	0.672243	0.510397	0.427401	0.831513	0.591855	0.660486	0.103273	0.785322	0.481044	0.562257	0.529402	0.42813	0.522158
CGGA_1899	A	0.280617	0.381728	0.555247	0.721927	0.628641	0.757744	0.392114	0.613368	0.496453	0.693003	0.732401	0.549447	0.531333	0.837943	0.555479	0.6531	0.110213	0.774993	0.522908	0.564819	0.545887	0.436851	0.42183
CGGA_1901	A	0.268545	0.478335	0.669409	0.790836	0.655332	0.701022	0.344381	0.711719	0.49419	0.728857	0.895587	0.651842	0.588151	0.837574	0.642935	0.707413	0.144015	0.79598	0.688139	0.644252	0.608228	0.468521	0.44449
CGGA_1902	B	0.233932	0.393778	0.514189	0.608143	0.662184	0.746441	0.276511	0.626676	0.321337	0.684986	0.51436	0.461057	0.377912	0.839461	0.504293	0.61178	0.0811232	0.747175	0.450691	0.560416	0.496576	0.404563	0.503556
CGGA_1903	B	0.356482	0.335709	0.507289	0.644332	0.668062	0.778284	0.304471	0.59142	0.361775	0.63887	0.607224	0.50513	0.470534	0.843197	0.547716	0.641732	0.10773	0.740998	0.469204	0.534594	0.472487	0.367786	0.398098
CGGA_1906	A	0.324579	0.364685	0.625773	0.67738	0.659804	0.756506	0.303342	0.672736	0.444101	0.685434	0.770324	0.610943	0.547069	0.848272	0.557556	0.65728	0.100375	0.775934	0.566544	0.576642	0.54827	0.429795	0.453309
CGGA_1908	A	0.245673	0.481688	0.51272	0.618065	0.655652	0.639316	0.249182	0.679846	0.506234	0.676574	0.626759	0.540259	0.450726	0.826703	0.54885	0.676528	0.0964726	0.780047	0.499365	0.569852	0.536201	0.422614	0.587971
CGGA_1911	A	0.177869	0.570691	0.54535	0.637173	0.660377	0.65254	0.241205	0.727545	0.428344	0.693224	0.557699	0.462314	0.398196	0.828378	0.571585	0.670156	0.0409629	0.778115	0.475234	0.525529	0.491793	0.39536	0.549155
CGGA_1912	A	0.281051	0.393817	0.561503	0.741651	0.667721	0.78291	0.389585	0.652403	0.417549	0.727531	0.838891	0.592844	0.581979	0.841494	0.61679	0.695988	0.130973	0.791373	0.627772	0.577481	0.55408	0.378081	0.436874
CGGA_1916	B	0.246477	0.430308	0.460714	0.599293	0.660871	0.697335	0.200067	0.644079	0.350723	0.670905	0.575392	0.484154	0.336936	0.835705	0.5272	0.617595	0.0785792	0.74445	0.517242	0.540534	0.48795	0.368098	0.546856
CGGA_1939	B	0.338569	0.277202	0.529455	0.644021	0.673542	0.760265	0.365312	0.609276	0.424104	0.678216	0.708447	0.508933	0.440819	0.837389	0.534154	0.605883	0.212605	0.756273	0.55473	0.551809	0.478726	0.31837	0.447531
CGGA_194	B	0.257616	0.33499	0.48713	0.582697	0.660707	0.708274	0.236105	0.590646	0.397912	0.668218	0.451675	0.517053	0.314134	0.83506	0.511864	0.587782	0.0514514	0.742626	0.413357	0.553167	0.476925	0.397118	0.468808
CGGA_1946	A	0.18654	0.516458	0.499826	0.733195	0.662194	0.714167	0.320306	0.718852	0.424658	0.708377	0.783535	0.603615	0.580244	0.798611	0.639207	0.707048	0.083462	0.77791	0.650634	0.625045	0.55014	0.406851	0.579829
CGGA_1953	A	0.228643	0.450989	0.569629	0.757325	0.66624	0.708294	0.267049	0.712213	0.520117	0.711356	0.745931	0.592315	0.476971	0.809692	0.607184	0.632227	0.0773924	0.778874	0.57269	0.576751	0.553397	0.405439	0.499385
CGGA_1955	B	0.188318	0.349016	0.481946	0.642829	0.632073	0.798266	0.288304	0.619071	0.328845	0.702068	0.590477	0.456365	0.402935	0.848409	0.52734	0.6116	0.0637667	0.770274	0.466128	0.553638	0.491263	0.412769	0.420467
CGGA_1972	A	0.202772	0.476733	0.532014	0.744689	0.672281	0.70976	0.323094	0.746553	0.53177	0.717889	0.793255	0.639018	0.551189	0.827584	0.631886	0.708587	0.172935	0.781498	0.620746	0.642345	0.574339	0.428945	0.521123
CGGA_1976	A	0.138072	0.425607	0.500791	0.693723	0.635151	0.780132	0.290661	0.732775	0.496465	0.694187	0.742417	0.527504	0.52552	0.820067	0.602889	0.670793	0.119098	0.812556	0.615418	0.589627	0.549241	0.426743	0.555148
CGGA_1985	B	0.221433	0.451665	0.483901	0.638368	0.694484	0.652241	0.281761	0.670665	0.403427	0.672881	0.569972	0.455935	0.380033	0.831123	0.515784	0.605223	0.0694371	0.734625	0.476066	0.566536	0.467932	0.406853	0.545828
CGGA_1994	B	0.232644	0.363047	0.495371	0.622251	0.638369	0.735045	0.259648	0.607272	0.289227	0.656538	0.452314	0.463784	0.339542	0.854021	0.513732	0.57525	0.0598424	0.728386	0.408478	0.541717	0.46426	0.405474	0.444134
CGGA_2002	B	0.255961	0.28229	0.507453	0.582357	0.665944	0.685749	0.27873	0.633874	0.436402	0.674583	0.524983	0.536257	0.41109	0.832586	0.542429	0.657427	0.066429	0.748943	0.432601	0.588898	0.472982	0.384869	0.513652
CGGA_2003	A	0.277281	0.399681	0.553466	0.674343	0.642773	0.710094	0.422736	0.650356	0.509674	0.693844	0.706893	0.574241	0.570188	0.837515	0.565502	0.70504	0.095676	0.763212	0.568526	0.632181	0.54144	0.43535	0.499027
CGGA_2006	A	0.269728	0.405583	0.544841	0.631291	0.709293	0.673048	0.344334	0.70742	0.488858	0.709486	0.749315	0.644326	0.436541	0.832586	0.579217	0.697785	0.136621	0.758981	0.622258	0.630272	0.594449	0.393402	0.554621
CGGA_2008	A	0.286166	0.447219	0.606516	0.681839	0.653447	0.687316	0.325935	0.736372	0.490488	0.713297	0.812191	0.613031	0.572999	0.845723	0.636145	0.732234	0.142551	0.800816	0.609314	0.643966	0.546683	0.450214	0.52208
CGGA_2013	B	0.287037	0.374415	0.516117	0.591018	0.681373	0.657864	0.338049	0.669775	0.522383	0.67736	0.632209	0.522593	0.402382	0.83994	0.588707	0.665779	0.113786	0.746829	0.471634	0.586708	0.511724	0.428675	0.510514
CGGA_2024	B	0.20475	0.352127	0.451189	0.621379	0.610624	0.708331	0.383309	0.585478	0.300133	0.661176	0.430007	0.466995	0.44251	0.841974	0.474385	0.575763	0.0756061	0.724938	0.395659	0.55176	0.499437	0.383874	0.511517
CGGA_2038	B	0.27134	0.440536	0.511042	0.624765	0.696691	0.671393	0.277246	0.677368	0.559883	0.654324	0.596903	0.56323	0.411849	0.838526	0.592528	0.655019	0.173581	0.764924	0.531441	0.589024	0.503515	0.417015	0.575573
CGGA_2039	A	0.225606	0.359907	0.518738	0.638266	0.608816	0.751945	0.417866	0.599072	0.362979	0.667676	0.561235	0.498174	0.591412	0.845118	0.531238	0.623266	0.0670917	0.744204	0.45244	0.585299	0.513414	0.427577	0.457991
CGGA_2046	A	0.283553	0.476581	0.575897	0.649973	0.689119	0.649423	0.248907	0.703463	0.566916	0.674823	0.715749	0.628542	0.495284	0.838263	0.588558	0.703719	0.11054	0.765364	0.569679	0.620365	0.53508	0.408889	0.577331
CGGA_2047	A	0.373768	0.473047	0.599342	0.709142	0.692363	0.669841	0.439324	0.681088	0.624792	0.707989	0.791904	0.648113	0.582915	0.842836	0.600594	0.699595	0.148569	0.780764	0.542648	0.657274	0.548954	0.394535	0.535238
CGGA_2053	B	0.231636	0.340754	0.455467	0.618586	0.628959	0.707313	0.423354	0.579249	0.327227	0.65873	0.437448	0.456118	0.4451	0.849839	0.518257	0.595947	0.0783002	0.73581	0.421288	0.568871	0.505982	0.431805	0.492544
CGGA_2056	A	0.264686	0.577231	0.647819	0.709696	0.693559	0.71802	0.357883	0.731285	0.485137	0.695852	0.837073	0.652516	0.555491	0.834783	0.626449	0.683865	0.130345	0.790358	0.590512	0.63951	0.568689	0.442466	0.582007
CGGA_2062	A	0.278923	0.494111	0.51153	0.648538	0.66777	0.645257	0.28633	0.719818	0.502646	0.690757	0.733287	0.559779	0.480656	0.820803	0.602748	0.712625	0.0949584	0.771307	0.562435	0.62882	0.518289	0.425328	0.583333
CGGA_2075	A	0.218152	0.410931	0.548809	0.691433	0.680788	0.757341	0.393803	0.727211	0.462336	0.732355	0.764006	0.614354	0.534597	0.818362	0.632903	0.691967	0.132485	0.793535	0.592793	0.666099	0.573821	0.397791	0.575186
CGGA_2078	A	0.274818	0.475319	0.567393	0.677511	0.648333	0.683774	0.265433	0.730167	0.564398	0.72606	0.800991	0.61725	0.527762	0.834123	0.640903	0.72431	0.106052	0.786582	0.621	0.643823	0.555243	0.43793	0.554226
CGGA_2079	B	0.198317	0.470768	0.5022	0.588911	0.645061	0.668119	0.347332	0.648474	0.379551	0.632354	0.447953	0.461095	0.341914	0.814843	0.498406	0.561331	0.115501	0.742221	0.487602	0.563462	0.435365	0.386344	0.584426
CGGA_2081	B	0.22458	0.348665	0.497491	0.528692	0.659858	0.677274	0.26025	0.639144	0.323733	0.613411	0.381308	0.510526	0.256257	0.857486	0.497094	0.594799	0.208848	0.727933	0.412657	0.547901	0.45917	0.409688	0.536755
CGGA_2082	A	0.333269	0.481808	0.518207	0.713551	0.671663	0.650025	0.325272	0.717455	0.606428	0.741323	0.841477	0.695865	0.598422	0.83434	0.617977	0.721245	0.11824	0.788326	0.664261	0.683321	0.563613	0.433673	0.582517
CGGA_2088	A	0.254322	0.449517	0.623	0.687919	0.686411	0.69845	0.364207	0.729293	0.576921	0.736864	0.845252	0.614164	0.583941	0.842023	0.636847	0.716239	0.109772	0.785098	0.660733	0.653743	0.601903	0.419395	0.54848
CGGA_2106	B	0.233356	0.409188	0.590068	0.609755	0.657611	0.719564	0.325034	0.69745	0.346262	0.650442	0.5629	0.485218	0.336465	0.846027	0.563637	0.623875	0.243628	0.766808	0.470353	0.569496	0.475443	0.457901	0.531482
CGGA_2115	B	0.245987	0.424023	0.491112	0.624721	0.634099	0.721489	0.227533	0.654623	0.395304	0.649681	0.569357	0.551981	0.358059	0.852967	0.51857	0.600707	0.0823687	0.743915	0.503111	0.5724	0.51526	0.362582	0.552253
CGGA_2121	A	0.290393	0.416115	0.582726	0.708717	0.666831	0.728587	0.356822	0.709534	0.581543	0.702332	0.797899	0.628517	0.577429	0.846871	0.614603	0.738978	0.162851	0.790844	0.641384	0.653088	0.566983	0.449074	0.501304
CGGA_2129	B	0.180973	0.443338	0.499349	0.579469	0.661027	0.67791	0.289985	0.653106	0.426136	0.655138	0.492237	0.487894	0.365373	0.821009	0.531028	0.626304	0.0881174	0.716482	0.491501	0.598485	0.486849	0.376345	0.573494
CGGA_235	B	0.234929	0.315696	0.495321	0.560687	0.648137	0.679008	0.26908	0.573982	0.317816	0.664245	0.374412	0.457772	0.303582	0.845856	0.47803	0.524464	0.0659662	0.718568	0.392504	0.537152	0.425534	0.343802	0.474044
CGGA_236	B	0.266489	0.35141	0.484951	0.555168	0.672506	0.687425	0.302026	0.649271	0.348391	0.63501	0.41809	0.443288	0.280961	0.800387	0.485411	0.591213	0.136549	0.755595	0.431353	0.535059	0.437702	0.373945	0.510168
CGGA_241	B	0.258966	0.394121	0.43641	0.626265	0.591192	0.770169	0.405883	0.566067	0.339439	0.657643	0.54416	0.474279	0.496681	0.847305	0.509925	0.60905	0.13469	0.752728	0.471588	0.589089	0.547877	0.411483	0.499068
CGGA_243	B	0.210303	0.402717	0.496514	0.584133	0.655753	0.648169	0.26422	0.578453	0.404263	0.673287	0.475117	0.45069	0.301141	0.787262	0.493277	0.549408	0.121575	0.724829	0.444086	0.549675	0.418693	0.367725	0.543215
CGGA_245	A	0.30751	0.471199	0.57724	0.709455	0.668467	0.664064	0.274092	0.702906	0.511914	0.713829	0.813384	0.594393	0.508347	0.8379	0.571402	0.698834	0.113106	0.757951	0.590258	0.630397	0.545258	0.410984	0.543308
CGGA_247	B	0.214312	0.510126	0.486385	0.571741	0.716643	0.598432	0.333474	0.589012	0.312409	0.672642	0.477813	0.437984	0.332798	0.755499	0.496658	0.620847	0.0933147	0.717087	0.461182	0.566459	0.428005	0.344977	0.543178
CGGA_251	B	0.299418	0.42521	0.483475	0.603778	0.652115	0.710812	0.383802	0.575116	0.398298	0.676788	0.529781	0.521184	0.431346	0.838503	0.46333	0.613864	0.126782	0.73075	0.429587	0.570554	0.504318	0.428084	0.48675
CGGA_252	B	0.25884	0.375437	0.512274	0.601976	0.681554	0.652965	0.297323	0.61573	0.347885	0.66035	0.583495	0.518622	0.330861	0.828511	0.501899	0.631397	0.0850853	0.751388	0.482654	0.579898	0.477018	0.364414	0.527035
CGGA_254	B	0.290816	0.377846	0.505932	0.609122	0.642886	0.621901	0.309937	0.570711	0.394357	0.645374	0.505528	0.473374	0.410683	0.821433	0.512038	0.635755	0.136109	0.753871	0.425695	0.561748	0.494518	0.443773	0.496518
CGGA_256	B	0.353468	0.356965	0.478646	0.626857	0.642147	0.722595	0.317289	0.589972	0.45318	0.715598	0.578082	0.522417	0.39208	0.84384	0.570197	0.675341	0.082608	0.728796	0.495979	0.60233	0.534041	0.429939	0.527782
CGGA_261	B	0.304543	0.301576	0.463897	0.583274	0.655863	0.727712	0.26681	0.57808	0.347235	0.675278	0.515961	0.511108	0.347814	0.84092	0.524441	0.626513	0.0625914	0.707913	0.438456	0.547589	0.488061	0.382995	0.483211
CGGA_265	A	0.323469	0.387073	0.516277	0.658177	0.658257	0.723453	0.311989	0.618928	0.419117	0.719898	0.633435	0.526638	0.416306	0.84456	0.564763	0.640401	0.0774286	0.733694	0.512508	0.590152	0.531648	0.412556	0.492882
CGGA_267	B	0.296776	0.239851	0.455418	0.527599	0.67285	0.70752	0.331894	0.55906	0.287958	0.690852	0.397586	0.44126	0.274636	0.825736	0.492334	0.583498	0.0864097	0.691291	0.358791	0.518301	0.461908	0.37493	0.459384
CGGA_269	A	0.321137	0.498147	0.596231	0.742434	0.645515	0.663508	0.520915	0.641713	0.62099	0.763268	0.881283	0.604729	0.653791	0.816901	0.622043	0.721163	0.203368	0.79798	0.663268	0.669133	0.598692	0.422789	0.522001
CGGA_272	A	0.217733	0.569244	0.540052	0.65819	0.652408	0.685167	0.3675	0.713444	0.494126	0.74653	0.773052	0.553676	0.513817	0.826789	0.605116	0.715278	0.183225	0.780179	0.637848	0.620791	0.554187	0.429748	0.627874
CGGA_273	A	0.263361	0.464971	0.505361	0.628979	0.684546	0.677239	0.49116	0.561869	0.414391	0.683532	0.708391	0.546841	0.439331	0.850632	0.530632	0.630482	0.140259	0.736283	0.537275	0.640338	0.487228	0.369874	0.521719
CGGA_274	A	0.170676	0.589858	0.479547	0.647926	0.633592	0.739657	0.511984	0.722122	0.357402	0.688852	0.709496	0.502572	0.537661	0.801015	0.587202	0.671037	0.178166	0.784888	0.592424	0.612799	0.532225	0.389136	0.583273
CGGA_276	B	0.296589	0.299345	0.493044	0.600253	0.636835	0.66149	0.252288	0.596852	0.360008	0.666614	0.471631	0.434248	0.386501	0.829817	0.539896	0.640229	0.0417591	0.739919	0.404221	0.550938	0.459177	0.422844	0.505115
CGGA_277	B	0.254482	0.320887	0.492343	0.60742	0.609126	0.739319	0.323211	0.587893	0.282031	0.638928	0.481275	0.463549	0.358366	0.846314	0.487393	0.566073	0.0371113	0.725618	0.429428	0.545951	0.488842	0.381444	0.466051
CGGA_279	A	0.237602	0.524918	0.516425	0.661913	0.655421	0.706684	0.398241	0.668176	0.410097	0.668037	0.692908	0.540748	0.501565	0.851407	0.532603	0.605999	0.0514265	0.754649	0.513188	0.573925	0.525534	0.376205	0.500865
CGGA_28	B	0.257041	0.361614	0.485437	0.644639	0.663584	0.705824	0.317333	0.614492	0.372641	0.686754	0.55487	0.504689	0.437289	0.854208	0.564602	0.656769	0.0636981	0.75416	0.403359	0.534062	0.509102	0.416079	0.499327
CGGA_283	B	0.299077	0.34493	0.496404	0.620363	0.65232	0.747341	0.313893	0.596141	0.396064	0.683057	0.591416	0.494581	0.443235	0.827692	0.479988	0.581498	0.237641	0.718713	0.415528	0.577742	0.488398	0.386538	0.502984
CGGA_288	A	0.291369	0.466355	0.575567	0.661758	0.678373	0.681006	0.324911	0.694576	0.449041	0.686803	0.705467	0.59103	0.469463	0.840347	0.577463	0.679788	0.140536	0.771542	0.583708	0.645107	0.511949	0.438887	0.5338
CGGA_290	B	0.290295	0.454854	0.458379	0.610456	0.647023	0.649426	0.307869	0.620796	0.4461	0.68498	0.555346	0.493224	0.377535	0.821193	0.520508	0.596465	0.151266	0.753905	0.461727	0.587367	0.480552	0.36898	0.597793
CGGA_300	B	0.303215	0.344974	0.489803	0.61234	0.625525	0.725354	0.324295	0.582486	0.345253	0.673018	0.593751	0.490463	0.392613	0.832647	0.530559	0.635105	0.0810404	0.740643	0.423661	0.566114	0.483987	0.380749	0.529156
CGGA_309	A	0.278923	0.556757	0.608388	0.722717	0.664719	0.660343	0.335453	0.716592	0.585607	0.714687	0.728802	0.551789	0.482668	0.802416	0.654863	0.731333	0.0988228	0.791919	0.586554	0.610523	0.57919	0.454801	0.618432
CGGA_314	B	0.302964	0.321246	0.484231	0.626719	0.646772	0.648526	0.260021	0.589385	0.407146	0.695744	0.552744	0.521091	0.360201	0.845676	0.5415	0.642135	0.103984	0.744093	0.433296	0.590351	0.455735	0.444613	0.546895
CGGA_318	A	0.219701	0.603728	0.562631	0.832405	0.665922	0.766988	0.442576	0.733027	0.474476	0.807926	0.907105	0.683969	0.717633	0.833969	0.646048	0.766025	0.47208	0.890127	0.764935	0.680597	0.628449	0.490471	0.565176
CGGA_320	B	0.283387	0.424829	0.48446	0.600998	0.645013	0.675413	0.240238	0.585568	0.397199	0.680501	0.513833	0.553572	0.378092	0.834259	0.506052	0.597769	0.11374	0.729845	0.420244	0.592115	0.511336	0.369215	0.505408
CGGA_323	B	0.255873	0.254155	0.442191	0.570822	0.571801	0.711242	0.356655	0.539767	0.28217	0.634857	0.375455	0.445517	0.356288	0.817635	0.434657	0.522039	0.0818504	0.719343	0.376974	0.538133	0.492854	0.372497	0.468753
CGGA_330	A	0.321754	0.484469	0.577089	0.747706	0.652505	0.672804	0.459427	0.690399	0.574076	0.786405	0.850726	0.613914	0.623245	0.845822	0.674944	0.752136	0.172286	0.805122	0.629389	0.664702	0.588357	0.49577	0.534277
CGGA_333	A	0.32338	0.44737	0.514453	0.654982	0.638387	0.715983	0.405916	0.604543	0.496998	0.704389	0.692374	0.568248	0.457811	0.833624	0.53161	0.631267	0.167572	0.745476	0.484605	0.592143	0.513833	0.433142	0.512387
CGGA_336	B	0.217383	0.423036	0.486169	0.604347	0.658343	0.656845	0.417026	0.624968	0.303756	0.639104	0.4871	0.44787	0.408981	0.839263	0.479965	0.552317	0.0786909	0.753977	0.482844	0.572406	0.447516	0.334737	0.54433
CGGA_337	B	0.265945	0.342814	0.511801	0.659657	0.644382	0.722551	0.272741	0.607219	0.460762	0.675229	0.642338	0.532021	0.401383	0.85402	0.507486	0.627681	0.0762584	0.756011	0.539033	0.582386	0.519512	0.395542	0.504252
CGGA_342	A	0.25167	0.409397	0.564611	0.710754	0.644068	0.721587	0.26385	0.708577	0.481695	0.673372	0.77087	0.622765	0.548133	0.816718	0.581779	0.671095	0.130158	0.777726	0.560119	0.622334	0.548608	0.439259	0.512102
CGGA_358	A	0.352761	0.438843	0.55391	0.680326	0.667618	0.708704	0.387042	0.643554	0.406279	0.716469	0.746938	0.589468	0.570071	0.820696	0.559732	0.64808	0.148206	0.76334	0.57709	0.599284	0.556371	0.39429	0.434534
CGGA_362	A	0.257301	0.521153	0.581062	0.752684	0.655014	0.666387	0.382906	0.662744	0.581557	0.736166	0.849372	0.625269	0.575019	0.830604	0.622405	0.698215	0.109047	0.803522	0.628814	0.658303	0.592944	0.434588	0.534687
CGGA_369	B	0.248295	0.377143	0.467271	0.610966	0.623013	0.701245	0.374549	0.598629	0.343098	0.674754	0.55874	0.487567	0.486031	0.841415	0.522706	0.626019	0.0541534	0.748959	0.457009	0.582664	0.509681	0.381605	0.478586
CGGA_374	B	0.208863	0.472866	0.474723	0.609086	0.647469	0.705092	0.268469	0.65656	0.370685	0.634906	0.475866	0.409862	0.35574	0.798884	0.539701	0.567694	0.081957	0.716047	0.435104	0.544513	0.453324	0.372735	0.582859
CGGA_400	A	0.271995	0.27363	0.540017	0.66527	0.694755	0.720117	0.268603	0.654292	0.480406	0.714982	0.724018	0.561621	0.421805	0.826398	0.572697	0.684771	0.0938614	0.736361	0.583429	0.599433	0.535316	0.392921	0.467596
CGGA_406	B	0.228998	0.53237	0.463962	0.564798	0.640195	0.606097	0.301631	0.649249	0.339458	0.660777	0.409313	0.441036	0.340162	0.841983	0.463142	0.560241	0.0333575	0.743564	0.387471	0.520028	0.471841	0.335146	0.645607
CGGA_413	A	0.234607	0.353023	0.482376	0.701744	0.648536	0.670682	0.226001	0.685266	0.472691	0.69918	0.702237	0.501634	0.466291	0.806474	0.596222	0.652768	0.125515	0.80915	0.540663	0.594809	0.515682	0.404203	0.468211
CGGA_42	B	0.271732	0.373548	0.504039	0.625903	0.647841	0.611506	0.233831	0.635958	0.414298	0.704811	0.558803	0.486928	0.393616	0.823892	0.550265	0.639608	0.110153	0.743116	0.459095	0.593657	0.484508	0.420662	0.535982
CGGA_420	B	0.250001	0.338717	0.469305	0.561692	0.655999	0.618314	0.284163	0.610798	0.396623	0.654906	0.406049	0.433462	0.352821	0.79025	0.451209	0.509918	0.111623	0.747143	0.470985	0.534203	0.434879	0.394678	0.504142
CGGA_426	A	0.175668	0.34734	0.45012	0.695264	0.6579	0.722959	0.297212	0.678419	0.487955	0.699146	0.767665	0.570708	0.484415	0.826068	0.644511	0.711047	0.13725	0.780744	0.618245	0.617127	0.56872	0.389117	0.43838
CGGA_431	B	0.220312	0.46535	0.481402	0.560859	0.661532	0.642111	0.298069	0.634413	0.322076	0.657968	0.432672	0.433566	0.3448	0.813124	0.428588	0.542765	0.0898627	0.752641	0.461776	0.538276	0.424562	0.294699	0.538463
CGGA_446	B	0.222751	0.348453	0.496847	0.549853	0.654875	0.735262	0.22877	0.572608	0.350142	0.667043	0.528358	0.484222	0.310433	0.824161	0.466758	0.519693	0.207736	0.712513	0.43189	0.552944	0.419349	0.330837	0.488926
CGGA_448	A	0.353592	0.492759	0.57868	0.781643	0.64945	0.809587	0.330145	0.720204	0.516716	0.759281	0.913104	0.701406	0.643761	0.846212	0.646562	0.751232	0.162792	0.796484	0.674998	0.701708	0.601605	0.454989	0.516303
CGGA_457	B	0.207765	0.489297	0.489552	0.582147	0.673968	0.634313	0.27119	0.651103	0.291021	0.620044	0.407359	0.457856	0.365849	0.747782	0.497776	0.543223	0.0557978	0.720913	0.434082	0.47859	0.447439	0.365374	0.614326
CGGA_458	B	0.349398	0.356523	0.468501	0.601856	0.66231	0.701005	0.27398	0.632386	0.394749	0.703889	0.546537	0.479314	0.379796	0.841679	0.513577	0.598696	0.0382689	0.716812	0.450098	0.570429	0.485495	0.353539	0.503686
CGGA_474	B	0.187541	0.408253	0.488748	0.587556	0.680727	0.666314	0.290937	0.668844	0.338351	0.652869	0.521045	0.44926	0.310997	0.811529	0.517035	0.623558	0.149625	0.742339	0.521556	0.518595	0.478598	0.384274	0.471773
CGGA_479	B	0.297565	0.358337	0.494807	0.638384	0.654848	0.725688	0.290312	0.594674	0.394857	0.691832	0.634441	0.487672	0.436663	0.824176	0.564225	0.639558	0.177551	0.74539	0.471882	0.546779	0.472524	0.390076	0.502516
CGGA_482	B	0.294839	0.435725	0.530831	0.620606	0.653407	0.64814	0.275522	0.633016	0.414948	0.688502	0.604248	0.494139	0.377462	0.8265	0.5287	0.624773	0.116509	0.741973	0.524536	0.584686	0.470599	0.42386	0.561828
CGGA_483	A	0.234177	0.553723	0.630462	0.709007	0.672873	0.736459	0.409214	0.721572	0.51951	0.746202	0.783678	0.550135	0.533386	0.787828	0.674168	0.738787	0.135541	0.804393	0.635966	0.627023	0.599043	0.439391	0.556719
CGGA_485	B	0.287868	0.353146	0.505255	0.59419	0.662353	0.626379	0.328349	0.572401	0.44209	0.679152	0.578247	0.528459	0.381394	0.816056	0.50762	0.622738	0.179526	0.730394	0.438206	0.563817	0.487148	0.426862	0.53356
CGGA_487	A	0.233507	0.495646	0.490226	0.720352	0.633947	0.657756	0.298972	0.721647	0.557572	0.713199	0.723763	0.548919	0.552997	0.818038	0.606877	0.713775	0.128542	0.815395	0.609062	0.64455	0.543944	0.391949	0.593177
CGGA_488	B	0.255408	0.532832	0.409429	0.600227	0.600683	0.633884	0.285896	0.59225	0.468495	0.63056	0.548528	0.475913	0.470646	0.847433	0.635187	0.581931	0.185453	0.736074	0.416509	0.542847	0.43377	0.396396	0.561891
CGGA_490	B	0.259366	0.37835	0.508362	0.589707	0.657183	0.708404	0.265705	0.57574	0.383981	0.662624	0.544858	0.496005	0.379955	0.826261	0.496285	0.613524	0.146009	0.72563	0.427619	0.560194	0.503968	0.408062	0.471354
CGGA_491	B	0.297395	0.441937	0.486472	0.598793	0.684153	0.735359	0.319747	0.631296	0.376367	0.705868	0.568157	0.490835	0.388838	0.816416	0.535568	0.620527	0.100005	0.694618	0.423417	0.550154	0.472755	0.379143	0.528456
CGGA_492	A	0.330012	0.505219	0.573359	0.672064	0.640489	0.674039	0.348599	0.747454	0.533626	0.726071	0.811184	0.570072	0.539029	0.841673	0.566277	0.716692	0.109655	0.802254	0.591437	0.654253	0.549435	0.400387	0.591796
CGGA_493	B	0.29254	0.39013	0.487885	0.61188	0.666887	0.687768	0.297248	0.567842	0.348322	0.670985	0.485051	0.443058	0.421646	0.835904	0.516171	0.607099	0.0616935	0.732587	0.398685	0.558778	0.480374	0.356064	0.511828
CGGA_494	B	0.304604	0.293241	0.446491	0.611305	0.577234	0.717883	0.464045	0.58313	0.354213	0.650367	0.45393	0.443587	0.494773	0.844572	0.508357	0.62892	0.0456036	0.764264	0.408295	0.587554	0.50509	0.43939	0.50008
CGGA_495	A	0.23699	0.507872	0.48445	0.633719	0.64799	0.766063	0.310184	0.730648	0.396255	0.719558	0.722015	0.547844	0.479698	0.828484	0.576838	0.7051	0.0902179	0.790068	0.573973	0.571896	0.555711	0.304789	0.559011
CGGA_499	B	0.259119	0.457295	0.459984	0.624913	0.64279	0.695384	0.305976	0.679528	0.369016	0.694353	0.558174	0.460361	0.378084	0.815501	0.524437	0.599867	0.0915257	0.74372	0.495051	0.54755	0.555404	0.401159	0.584886
CGGA_501	B	0.309213	0.349643	0.510777	0.650882	0.673766	0.644023	0.270859	0.599176	0.382905	0.666369	0.527132	0.508891	0.339895	0.830679	0.518345	0.615561	0.0770439	0.713529	0.411762	0.567465	0.477422	0.427325	0.554266
CGGA_502	B	0.33452	0.353487	0.497953	0.601377	0.668054	0.662756	0.318852	0.589273	0.470631	0.726748	0.61312	0.563007	0.420861	0.83457	0.54463	0.663297	0.108529	0.724279	0.458773	0.570741	0.509042	0.389222	0.465809
CGGA_503	B	0.284131	0.376642	0.441112	0.604366	0.628693	0.706371	0.295247	0.574959	0.379408	0.684435	0.508064	0.50529	0.44605	0.825439	0.508024	0.598539	0.0861805	0.736348	0.419373	0.607164	0.506232	0.378496	0.520585
CGGA_507	B	0.242989	0.345652	0.426683	0.614609	0.637817	0.731704	0.327949	0.604126	0.326272	0.680397	0.482804	0.48171	0.434266	0.830912	0.494294	0.583901	0.0683155	0.757069	0.413312	0.577661	0.51134	0.394733	0.469245
CGGA_509	B	0.178218	0.426358	0.4529	0.63826	0.662358	0.654455	0.242822	0.67754	0.352147	0.663096	0.509146	0.45677	0.415977	0.806206	0.558121	0.620607	0.0663861	0.741372	0.505798	0.531134	0.505889	0.387118	0.568759
CGGA_510	B	0.30456	0.322951	0.494822	0.575915	0.674542	0.694263	0.258494	0.568477	0.460117	0.64791	0.534754	0.528936	0.360269	0.832481	0.522978	0.623506	0.106301	0.728658	0.476661	0.595916	0.488767	0.421436	0.487878
CGGA_518	B	0.230421	0.444233	0.454741	0.593222	0.607026	0.757455	0.281715	0.612382	0.309543	0.627095	0.422888	0.434459	0.298266	0.811618	0.447464	0.517522	0	0.718067	0.36386	0.522258	0.458759	0.295262	0.541953
CGGA_521	A	0.315607	0.391465	0.513686	0.649796	0.656581	0.682399	0.225876	0.668388	0.582638	0.724207	0.673807	0.588228	0.502651	0.82176	0.56486	0.69433	0.120934	0.749595	0.514787	0.587122	0.548443	0.449541	0.556405
CGGA_525	A	0.308175	0.437272	0.607042	0.757692	0.641978	0.772717	0.310775	0.706075	0.557183	0.769951	0.915567	0.689395	0.600076	0.869699	0.655491	0.732801	0.239379	0.807513	0.691786	0.646462	0.61838	0.466363	0.465349
CGGA_530	A	0.271921	0.440345	0.519693	0.69328	0.667672	0.668254	0.260521	0.697344	0.427067	0.716721	0.745805	0.606325	0.472595	0.829063	0.600624	0.691156	0.142673	0.787136	0.555397	0.618009	0.549074	0.417882	0.550939
CGGA_538	B	0.280837	0.331675	0.518555	0.54009	0.640882	0.679971	0.282067	0.580413	0.365681	0.659423	0.445063	0.517716	0.294115	0.847654	0.478012	0.568539	0.0841264	0.731499	0.389269	0.560907	0.449794	0.390068	0.519863
CGGA_541	B	0.235717	0.246592	0.444865	0.596852	0.577662	0.740285	0.355829	0.544761	0.311524	0.642719	0.48822	0.466032	0.419705	0.834352	0.454542	0.531136	0.133064	0.743044	0.389883	0.549475	0.50635	0.38024	0.4658
CGGA_543	B	0.28547	0.345206	0.482157	0.565003	0.621485	0.719053	0.321061	0.571134	0.37918	0.662525	0.455386	0.505722	0.362548	0.840466	0.492738	0.574741	0.0809064	0.72602	0.4101	0.548821	0.486741	0.395436	0.496705
CGGA_545	A	0.314043	0.511701	0.577926	0.642321	0.666129	0.647141	0.37989	0.661705	0.556118	0.734178	0.801376	0.597013	0.459429	0.824332	0.564092	0.731867	0.10287	0.757231	0.5846	0.622962	0.554789	0.438639	0.549735
CGGA_551	B	0.26367	0.333247	0.470521	0.573749	0.644796	0.683439	0.267181	0.559887	0.352354	0.662553	0.475395	0.470381	0.304973	0.840003	0.449605	0.526467	0.136055	0.72216	0.398297	0.55247	0.453407	0.379918	0.535222
CGGA_554	A	0.23582	0.494981	0.527941	0.670265	0.623139	0.761093	0.373146	0.619186	0.318791	0.625028	0.668541	0.516195	0.495513	0.857094	0.533189	0.600174	0.134941	0.742424	0.472205	0.547489	0.506428	0.435952	0.481441
CGGA_560	B	0.255339	0.3437	0.494929	0.55923	0.654491	0.677791	0.226375	0.590072	0.432025	0.616371	0.433731	0.45218	0.266054	0.8313	0.486163	0.487764	0.0943337	0.707635	0.429448	0.511273	0.40209	0.407127	0.498863
CGGA_564	A	0.279636	0.331692	0.514439	0.609433	0.682662	0.742475	0.252537	0.677428	0.541667	0.710594	0.657012	0.536632	0.378821	0.84022	0.616933	0.708131	0.100778	0.737774	0.451994	0.571285	0.537954	0.481917	0.517294
CGGA_565	B	0.238661	0.289532	0.463913	0.613282	0.60211	0.71953	0.274933	0.589692	0.402116	0.675776	0.585217	0.494651	0.446976	0.841301	0.544803	0.658153	0.101212	0.761875	0.428259	0.59422	0.518593	0.400446	0.480574
CGGA_568	A	0.30736	0.526683	0.584231	0.770422	0.65722	0.750836	0.410801	0.696815	0.511351	0.780372	0.823525	0.633347	0.64201	0.842508	0.59198	0.691343	0.576609	0.817694	0.570201	0.614339	0.575771	0.458563	0.469893
CGGA_578	B	0.238955	0.408065	0.537921	0.597535	0.656551	0.708934	0.233423	0.69647	0.430101	0.654671	0.47906	0.529715	0.353563	0.827835	0.530645	0.659138	0.114241	0.724999	0.409553	0.537946	0.514425	0.435066	0.560356
CGGA_580	B	0.281626	0.377717	0.481557	0.589829	0.695395	0.723593	0.309992	0.599054	0.334762	0.713108	0.543076	0.495733	0.349745	0.854841	0.534303	0.601251	0.0806455	0.735931	0.462247	0.595769	0.463734	0.382786	0.490157
CGGA_583	B	0.309046	0.379613	0.437363	0.610047	0.601578	0.642638	0.315083	0.591355	0.452093	0.658474	0.543593	0.517672	0.407832	0.78903	0.523025	0.68079	0.136608	0.692076	0.348962	0.582745	0.481627	0.38216	0.519611
CGGA_591	B	0.284632	0.402254	0.499239	0.638937	0.657147	0.616245	0.373122	0.587431	0.438719	0.715954	0.642867	0.507786	0.444108	0.823973	0.572268	0.677321	0.133294	0.73609	0.484177	0.588186	0.515155	0.399511	0.459956
CGGA_598	B	0.278082	0.369089	0.501871	0.584718	0.663354	0.676826	0.215781	0.57007	0.384264	0.647803	0.467915	0.496487	0.286331	0.839401	0.510536	0.549586	0.115473	0.702925	0.447652	0.57047	0.447216	0.384642	0.534769
CGGA_599	B	0.282333	0.343237	0.505041	0.649317	0.637714	0.653216	0.204666	0.6393	0.404921	0.687215	0.623883	0.446867	0.443719	0.819568	0.589374	0.688961	0.122613	0.770252	0.412462	0.538467	0.495096	0.400577	0.498211
CGGA_601	B	0.238693	0.259903	0.472422	0.583571	0.60236	0.728884	0.239983	0.570408	0.335944	0.692385	0.461588	0.488124	0.372902	0.825304	0.459394	0.566716	0.0651359	0.717852	0.389022	0.560458	0.485985	0.379588	0.481777
CGGA_603	A	0.316915	0.401148	0.549046	0.661456	0.677719	0.695414	0.284579	0.666183	0.600679	0.681798	0.745377	0.615765	0.565652	0.8416	0.558783	0.694738	0.109189	0.742556	0.561545	0.638773	0.531825	0.403553	0.518007
CGGA_604	A	0.249664	0.55486	0.518358	0.768626	0.649608	0.776745	0.430357	0.731099	0.56351	0.736562	0.887908	0.692695	0.705712	0.83958	0.631508	0.735162	0.291491	0.816416	0.691473	0.68551	0.615911	0.460297	0.488522
CGGA_605	A	0.239607	0.49609	0.524636	0.739423	0.635405	0.765618	0.314626	0.714241	0.495001	0.739197	0.832887	0.56811	0.587266	0.848458	0.598502	0.752278	0.178783	0.82795	0.723153	0.626364	0.586854	0.387923	0.528664
CGGA_607	B	0.268827	0.38763	0.486272	0.602398	0.670402	0.641096	0.307789	0.583589	0.385533	0.711657	0.571283	0.50392	0.310195	0.823117	0.536332	0.63578	0.122006	0.72398	0.521287	0.607704	0.499527	0.395224	0.559406
CGGA_616	A	0.206197	0.375303	0.47849	0.69377	0.639607	0.718675	0.413503	0.718105	0.482268	0.744908	0.774361	0.596134	0.523551	0.810934	0.638087	0.711157	0.11378	0.808893	0.597813	0.611834	0.551303	0.448271	0.518354
CGGA_619	B	0.231325	0.362734	0.486577	0.642816	0.633238	0.702948	0.27533	0.647798	0.538945	0.705097	0.665196	0.510812	0.434347	0.824443	0.521781	0.659984	0.0977474	0.765446	0.475569	0.566775	0.490424	0.420253	0.442526
CGGA_621	B	0.22913	0.42752	0.543956	0.595267	0.669019	0.676425	0.319374	0.658535	0.3607	0.665418	0.564128	0.445795	0.324774	0.819819	0.512699	0.593476	0.0975707	0.737667	0.472963	0.548272	0.450958	0.406271	0.533518
CGGA_624	A	0.211299	0.48496	0.537078	0.756896	0.649249	0.732481	0.268658	0.75203	0.58144	0.753493	0.88973	0.637887	0.59856	0.846463	0.66548	0.772011	0.201709	0.818508	0.684648	0.662478	0.598816	0.433246	0.491356
CGGA_625	B	0.25222	0.432508	0.527223	0.642724	0.671139	0.687968	0.265665	0.616583	0.382161	0.67635	0.606011	0.50743	0.363795	0.844197	0.524705	0.632756	0.086948	0.749578	0.444411	0.546368	0.482209	0.438434	0.517478
CGGA_630	B	0.272165	0.37901	0.457951	0.600535	0.657476	0.727002	0.335438	0.572094	0.369275	0.67286	0.5097	0.472059	0.392134	0.837422	0.461255	0.556952	0.0634231	0.712383	0.445097	0.571118	0.446293	0.353127	0.502022
CGGA_632	B	0.228685	0.408086	0.449716	0.644744	0.637457	0.647603	0.380049	0.601657	0.37365	0.690816	0.588904	0.440727	0.40779	0.800116	0.538909	0.580093	0.128864	0.770971	0.497419	0.552378	0.480988	0.382653	0.510505
CGGA_633	B	0.257424	0.228185	0.442027	0.551804	0.594353	0.773301	0.278838	0.630609	0.440569	0.655924	0.370414	0.470862	0.340197	0.854151	0.484962	0.551451	0.05327	0.75598	0.371725	0.531859	0.450932	0.344685	0.416646
CGGA_634	B	0.240912	0.398431	0.437037	0.620106	0.629514	0.720892	0.290781	0.575431	0.315312	0.692454	0.443203	0.451539	0.383176	0.841774	0.491134	0.576662	0.0950385	0.743833	0.391053	0.55639	0.481488	0.365902	0.512501
CGGA_635	B	0.267255	0.393998	0.484319	0.580016	0.644238	0.651328	0.325966	0.598195	0.383927	0.665782	0.508103	0.487164	0.333135	0.8281	0.482626	0.557361	0.134031	0.729866	0.451947	0.548478	0.475901	0.419702	0.558631
CGGA_638	B	0.304012	0.397273	0.50925	0.656555	0.65846	0.704775	0.290613	0.605523	0.518046	0.67536	0.676054	0.576224	0.426006	0.862402	0.530306	0.601666	0.130747	0.726867	0.502269	0.63073	0.498671	0.391114	0.491318
CGGA_641	B	0.270593	0.33599	0.465497	0.576823	0.647243	0.68681	0.255146	0.585144	0.320231	0.652301	0.487643	0.476661	0.326519	0.853493	0.46206	0.533924	0.173453	0.709017	0.425061	0.531799	0.420163	0.361261	0.489317
CGGA_642	B	0.302587	0.387207	0.462467	0.630765	0.673163	0.706798	0.340135	0.586877	0.364517	0.700234	0.524059	0.496605	0.398299	0.834835	0.500277	0.619491	0.094694	0.70975	0.422378	0.583949	0.48089	0.382362	0.498055
CGGA_643	B	0.214702	0.488323	0.500825	0.605781	0.67641	0.732887	0.305973	0.69071	0.319599	0.598249	0.5225	0.440216	0.276577	0.795147	0.491971	0.576619	0.0698667	0.715198	0.489424	0.572494	0.46759	0.385749	0.555973
CGGA_652	B	0.246885	0.421295	0.48955	0.617622	0.647102	0.685668	0.268622	0.634053	0.401617	0.663696	0.546393	0.517885	0.386766	0.825065	0.509543	0.613359	0.0544286	0.732922	0.466065	0.585599	0.478852	0.385591	0.51191
CGGA_655	B	0.260846	0.424154	0.504402	0.649301	0.648436	0.644165	0.304584	0.597195	0.393729	0.652254	0.510085	0.504932	0.414919	0.837809	0.506034	0.607086	0.11777	0.732959	0.496791	0.575929	0.437043	0.425835	0.549401
CGGA_658	A	0.261054	0.452431	0.540833	0.645931	0.648671	0.680489	0.273633	0.716133	0.537289	0.721527	0.744548	0.571854	0.49321	0.829753	0.589915	0.757031	0.144352	0.787939	0.613572	0.621263	0.53759	0.421	0.596643
CGGA_659	B	0.252726	0.318549	0.443911	0.598068	0.579855	0.747684	0.387182	0.550606	0.297838	0.642197	0.483221	0.457632	0.375012	0.831812	0.445051	0.541666	0.128665	0.730966	0.414994	0.562413	0.510535	0.371746	0.470162
CGGA_661	A	0.290456	0.462989	0.584412	0.77177	0.664572	0.762801	0.34655	0.722234	0.588166	0.762876	0.893053	0.710392	0.635021	0.847229	0.621846	0.762239	0.158597	0.824312	0.681021	0.697839	0.604896	0.468476	0.520719
CGGA_662	B	0.262465	0.413801	0.502386	0.625976	0.638842	0.622562	0.278955	0.579877	0.411949	0.680219	0.574624	0.50915	0.390327	0.811315	0.501092	0.611549	0.169999	0.754089	0.423541	0.562778	0.478039	0.430734	0.55002
CGGA_663	B	0.251484	0.326779	0.439695	0.576755	0.621414	0.689701	0.273654	0.576543	0.33491	0.690622	0.425494	0.459421	0.349522	0.833255	0.462711	0.559608	0.103457	0.730007	0.399504	0.564031	0.459783	0.367427	0.52772
CGGA_666	B	0.27728	0.324255	0.472407	0.591518	0.646875	0.709086	0.306197	0.577556	0.410312	0.677398	0.452579	0.506563	0.332788	0.844948	0.483105	0.550712	0.0535704	0.71145	0.411285	0.560951	0.460754	0.395579	0.451742
CGGA_669	B	0.254554	0.300575	0.456557	0.617447	0.597598	0.714602	0.316684	0.565623	0.298337	0.653828	0.443182	0.468657	0.397546	0.835352	0.452603	0.571775	0.0710834	0.72382	0.39322	0.553872	0.494201	0.376593	0.476302
CGGA_671	B	0.275166	0.331072	0.464072	0.556285	0.62986	0.707959	0.31312	0.555028	0.340022	0.660267	0.437302	0.471521	0.331983	0.81807	0.445437	0.524098	0.0923108	0.722871	0.373509	0.564055	0.479059	0.386426	0.538737
CGGA_675	B	0.298743	0.407026	0.480596	0.603047	0.650821	0.745513	0.320577	0.577962	0.417494	0.659801	0.533572	0.478286	0.376238	0.854332	0.501151	0.56753	0.0892508	0.730583	0.440489	0.576007	0.438607	0.333919	0.543187
CGGA_676	A	0.274566	0.440505	0.510651	0.661192	0.697338	0.721255	0.244863	0.711237	0.553362	0.727358	0.672448	0.537765	0.422211	0.830872	0.612784	0.722112	0.0930058	0.816211	0.554418	0.601329	0.533614	0.431593	0.531185
CGGA_678	A	0.271324	0.379601	0.466096	0.670468	0.637659	0.704662	0.462076	0.684565	0.423428	0.68258	0.682675	0.541846	0.486246	0.818892	0.599515	0.696821	0.0887087	0.801811	0.540458	0.612691	0.560077	0.412347	0.483776
CGGA_679	A	0.305897	0.52444	0.565095	0.682931	0.659545	0.673312	0.290035	0.729063	0.578573	0.709443	0.803004	0.602096	0.507566	0.851771	0.6321	0.765273	0.100263	0.787176	0.645963	0.629951	0.583631	0.430377	0.580627
CGGA_680	B	0.24267	0.452091	0.520006	0.602235	0.628358	0.736632	0.373853	0.638627	0.343661	0.669952	0.520269	0.496674	0.344045	0.797928	0.510172	0.562944	0.0211799	0.737182	0.435685	0.57181	0.486325	0.364576	0.569046
CGGA_681	B	0.208337	0.506108	0.511656	0.679473	0.641576	0.683442	0.278088	0.691567	0.46686	0.677257	0.677295	0.51638	0.522203	0.817939	0.586714	0.704547	0.0393217	0.768765	0.58221	0.600213	0.531789	0.385821	0.594964
CGGA_685	B	0.299891	0.37146	0.479913	0.594395	0.661678	0.701062	0.301154	0.565068	0.411426	0.67851	0.495299	0.527581	0.381273	0.812597	0.507897	0.58809	0.109193	0.708647	0.419896	0.580849	0.499235	0.358881	0.505075
CGGA_689	B	0.308183	0.33192	0.462615	0.556495	0.65249	0.70852	0.257973	0.579598	0.39359	0.663844	0.481665	0.441302	0.298436	0.835245	0.470008	0.548089	0.06297	0.723939	0.450362	0.54231	0.442063	0.379269	0.510113
CGGA_694	A	0.314692	0.385966	0.542352	0.699544	0.650557	0.714323	0.315418	0.65769	0.497743	0.734994	0.760875	0.618116	0.577742	0.858126	0.58973	0.711117	0.107039	0.749946	0.540776	0.598867	0.536806	0.445981	0.521737
CGGA_698	B	0.338773	0.341166	0.491233	0.625539	0.658219	0.686119	0.302758	0.624517	0.44038	0.730336	0.650395	0.514099	0.456894	0.826748	0.536113	0.673098	0.139232	0.717521	0.430472	0.557663	0.512278	0.383994	0.522754
CGGA_700	B	0.302333	0.310128	0.504401	0.622551	0.654764	0.704603	0.225102	0.603535	0.370847	0.695574	0.565441	0.505925	0.377954	0.824644	0.509682	0.597119	0.113198	0.72879	0.446648	0.605707	0.49751	0.384831	0.581427
CGGA_703	A	0.275059	0.455388	0.651987	0.725971	0.660392	0.750842	0.435556	0.680123	0.427215	0.755641	0.883563	0.59799	0.503313	0.847514	0.646105	0.733657	0.225913	0.810468	0.707482	0.661526	0.613632	0.446983	0.474698
CGGA_704	B	0.297505	0.3609	0.489303	0.60267	0.665205	0.654387	0.27741	0.603968	0.379887	0.681616	0.59181	0.53649	0.406068	0.82142	0.548815	0.632476	0.0666446	0.71407	0.47358	0.567427	0.489111	0.392251	0.511771
CGGA_705	B	0.289542	0.402808	0.486021	0.603328	0.705482	0.670845	0.254784	0.66076	0.442425	0.722259	0.668937	0.490175	0.434359	0.805442	0.560209	0.648265	0.170261	0.746362	0.51818	0.609466	0.501774	0.345955	0.487323
CGGA_707	B	0.28778	0.349753	0.454947	0.604007	0.63729	0.665061	0.285048	0.588601	0.435799	0.679846	0.407957	0.507964	0.383762	0.829608	0.488738	0.596432	0.104561	0.743464	0.399678	0.556573	0.5053	0.390095	0.512817
CGGA_710	A	0.322762	0.48296	0.626849	0.733045	0.661149	0.663116	0.367022	0.666332	0.501005	0.735826	0.832921	0.643913	0.584063	0.835496	0.600341	0.725494	0.118704	0.789582	0.622626	0.633076	0.566794	0.476933	0.509196
CGGA_715	B	0.239137	0.244632	0.446694	0.562317	0.62351	0.713661	0.313235	0.55679	0.302043	0.655957	0.39563	0.454848	0.331201	0.855184	0.442429	0.53134	0.0738822	0.732876	0.381841	0.533439	0.469156	0.380526	0.498474
CGGA_719	A	0.247951	0.608749	0.475465	0.680487	0.65407	0.684471	0.431216	0.699774	0.436028	0.725185	0.714755	0.545139	0.533091	0.814297	0.551277	0.642032	0.216479	0.765288	0.577405	0.616795	0.533498	0.365378	0.598787
CGGA_720	B	0.241081	0.414888	0.496513	0.588599	0.685582	0.702099	0.243689	0.63575	0.31492	0.652447	0.494333	0.46485	0.31419	0.838535	0.492922	0.576825	0.0816746	0.705782	0.394313	0.54327	0.459438	0.380434	0.518544
CGGA_721	B	0.281136	0.411127	0.490656	0.626311	0.641914	0.681302	0.28775	0.598062	0.489355	0.711187	0.654342	0.563339	0.439616	0.816283	0.537373	0.662003	0.124651	0.743806	0.466648	0.618246	0.522021	0.397762	0.515041
CGGA_724	B	0.256663	0.349	0.494466	0.61504	0.650205	0.736795	0.241131	0.60696	0.369563	0.681017	0.502597	0.51444	0.394606	0.838363	0.512992	0.606413	0.0887174	0.74673	0.444295	0.563037	0.486353	0.423433	0.465495
CGGA_725	B	0.272737	0.300439	0.4683	0.595221	0.638735	0.627326	0.278742	0.569065	0.412583	0.667353	0.4868	0.444288	0.343129	0.807585	0.531981	0.597099	0.103448	0.770185	0.396594	0.549956	0.480878	0.441992	0.47764
CGGA_727	A	0.278733	0.396489	0.495251	0.66323	0.650787	0.668429	0.365719	0.671872	0.544972	0.702103	0.61033	0.483243	0.449809	0.81118	0.595984	0.665144	0.0506333	0.766859	0.420204	0.600701	0.52839	0.409179	0.552653
CGGA_730	B	0.238416	0.41449	0.499517	0.633542	0.669861	0.6367	0.283184	0.616415	0.509651	0.689975	0.622218	0.53879	0.419816	0.816469	0.549633	0.655692	0.132441	0.767315	0.505906	0.626801	0.498137	0.439839	0.538279
CGGA_731	A	0.206173	0.425641	0.487455	0.700629	0.659909	0.712588	0.262694	0.730236	0.52883	0.730923	0.801138	0.607534	0.542397	0.832212	0.632695	0.742035	0.124383	0.801812	0.700102	0.639503	0.570918	0.425236	0.527059
CGGA_732	B	0.256656	0.4214	0.527109	0.588981	0.611383	0.690219	0.256044	0.687774	0.445769	0.672058	0.558648	0.474079	0.366004	0.81471	0.60451	0.61925	0.123444	0.76754	0.443205	0.523498	0.483664	0.410977	0.516012
CGGA_738	A	0.330864	0.459989	0.499603	0.665715	0.660718	0.675973	0.338105	0.64317	0.642984	0.720278	0.800739	0.550829	0.498835	0.829911	0.564814	0.692852	0.093487	0.73326	0.527675	0.603424	0.518126	0.411386	0.488439
CGGA_747	B	0.218568	0.48671	0.448299	0.581562	0.727587	0.639577	0.322108	0.603965	0.317985	0.644246	0.494995	0.447877	0.332059	0.772481	0.499733	0.610799	0.127262	0.723651	0.467946	0.554159	0.429747	0.335232	0.528825
CGGA_752	B	0.309811	0.402238	0.504518	0.622658	0.659721	0.69436	0.281292	0.613081	0.486936	0.696922	0.611426	0.569272	0.400648	0.848217	0.526484	0.640908	0.134877	0.750882	0.487985	0.605702	0.493352	0.399947	0.504506
CGGA_757	B	0.288221	0.357689	0.51277	0.626663	0.655274	0.680296	0.337361	0.565683	0.340326	0.675619	0.508986	0.441857	0.460477	0.820482	0.560508	0.655411	0.062794	0.729945	0.412252	0.556671	0.467123	0.402982	0.532828
CGGA_759	A	0.309907	0.43663	0.518479	0.656511	0.621238	0.74836	0.279071	0.638432	0.385965	0.707194	0.721966	0.621696	0.425844	0.842512	0.567116	0.663756	0.118379	0.7326	0.533713	0.597957	0.54824	0.419135	0.566639
CGGA_760	B	0.285573	0.370701	0.457882	0.621354	0.640207	0.723166	0.329972	0.565108	0.380956	0.653535	0.568644	0.506542	0.439299	0.838307	0.527818	0.60177	0.14432	0.733074	0.433088	0.568637	0.475675	0.361642	0.480078
CGGA_761	B	0.293619	0.386907	0.503669	0.590162	0.616304	0.707613	0.300767	0.633132	0.483495	0.703977	0.695213	0.576811	0.476543	0.81713	0.574263	0.668029	0.090069	0.755297	0.495765	0.557594	0.504713	0.419801	0.514087
CGGA_762	B	0.298111	0.323741	0.466462	0.584148	0.64025	0.725171	0.278204	0.567744	0.383892	0.669645	0.468076	0.498865	0.367945	0.825648	0.471441	0.609588	0.124518	0.75594	0.385336	0.573815	0.471033	0.403834	0.519663
CGGA_763	B	0.259721	0.259434	0.442027	0.620228	0.58161	0.72788	0.299264	0.568162	0.427695	0.682056	0.555724	0.467293	0.454796	0.834393	0.50295	0.624715	0.147143	0.760044	0.437653	0.579282	0.510182	0.372045	0.482838
CGGA_766	B	0.27193	0.441522	0.475977	0.570475	0.674129	0.707716	0.27816	0.60489	0.394432	0.660524	0.440204	0.434527	0.310409	0.843197	0.493181	0.544306	0.0899707	0.719482	0.464559	0.572979	0.415005	0.30803	0.504727
CGGA_773	B	0.27365	0.37949	0.4372	0.647141	0.588162	0.733204	0.337559	0.588661	0.422299	0.700275	0.62774	0.522929	0.477764	0.846721	0.522794	0.656763	0.131546	0.770003	0.515128	0.592734	0.539999	0.420186	0.505983
CGGA_777	A	0.244855	0.447739	0.486368	0.749359	0.657383	0.689657	0.223451	0.725793	0.546061	0.701158	0.775934	0.655923	0.555126	0.819	0.632936	0.718412	0.111052	0.81772	0.643573	0.678009	0.568836	0.418561	0.555203
CGGA_780	B	0.224435	0.344822	0.468944	0.630703	0.631724	0.742033	0.257502	0.612766	0.352787	0.694894	0.524802	0.484384	0.389748	0.835451	0.524745	0.636885	0.0403411	0.780093	0.439107	0.587104	0.515685	0.430353	0.492317
CGGA_782	A	0.251511	0.431334	0.49405	0.690372	0.661342	0.724266	0.315596	0.702721	0.447673	0.725618	0.773751	0.585186	0.493715	0.833835	0.589796	0.721349	0.132918	0.810276	0.599126	0.616301	0.570207	0.415642	0.512492
CGGA_785	B	0.249111	0.39779	0.502375	0.609545	0.654817	0.685279	0.373544	0.575577	0.369783	0.67919	0.49485	0.489733	0.419911	0.827934	0.501937	0.607678	0.120402	0.735073	0.424319	0.560426	0.47863	0.419982	0.496517
CGGA_789	A	0.328948	0.423844	0.581826	0.752875	0.641405	0.77082	0.373255	0.693143	0.503352	0.757347	0.905623	0.667864	0.589787	0.841224	0.60755	0.699693	0.139952	0.787197	0.69298	0.632781	0.61019	0.426147	0.46625
CGGA_791	B	0.290446	0.427066	0.519672	0.636655	0.638491	0.72997	0.240851	0.678102	0.47287	0.6955	0.575277	0.509919	0.40097	0.834397	0.532415	0.649172	0.0786977	0.747547	0.470153	0.577321	0.526065	0.431812	0.554778
CGGA_796	B	0.310337	0.294832	0.502014	0.648635	0.620087	0.681131	0.242831	0.638126	0.517983	0.693485	0.637432	0.484912	0.461703	0.823185	0.598766	0.687959	0.134785	0.791685	0.413955	0.576345	0.508119	0.460487	0.464974
CGGA_799	B	0.273237	0.288408	0.466152	0.568766	0.654686	0.688135	0.243412	0.593273	0.329368	0.646796	0.443431	0.442144	0.336159	0.841021	0.469245	0.513992	0.0525742	0.733974	0.428902	0.538306	0.459464	0.355429	0.449377
CGGA_802	A	0.254487	0.404432	0.47062	0.765575	0.644271	0.792746	0.287994	0.695074	0.392105	0.76055	0.794986	0.586347	0.526828	0.836138	0.640957	0.707112	0.148172	0.836537	0.645413	0.619368	0.575441	0.429456	0.490855
CGGA_804	A	0.335753	0.43258	0.562501	0.654432	0.604887	0.63446	0.256065	0.667752	0.489423	0.685911	0.753526	0.560837	0.509907	0.825076	0.592672	0.730483	0.0650529	0.787746	0.538281	0.612413	0.502062	0.422379	0.513067
CGGA_807	B	0.220555	0.263217	0.440696	0.612966	0.575915	0.706147	0.275089	0.539347	0.27105	0.637036	0.394355	0.432001	0.398192	0.825338	0.458832	0.547407	0.0618309	0.722794	0.370586	0.554505	0.511363	0.366489	0.476724
CGGA_808	A	0.315391	0.423598	0.528694	0.719974	0.632578	0.658939	0.279582	0.670243	0.610981	0.724783	0.816	0.608192	0.568273	0.824241	0.594884	0.716436	0.065089	0.815679	0.508609	0.625013	0.527314	0.424376	0.491935
CGGA_809	B	0.309777	0.344797	0.496022	0.638254	0.688892	0.668234	0.26429	0.618146	0.424661	0.701844	0.616261	0.565586	0.378254	0.833387	0.533588	0.650218	0.102217	0.719848	0.469986	0.58015	0.514854	0.381921	0.479701
CGGA_810	A	0.241747	0.575432	0.575974	0.865763	0.723674	0.739685	0.518074	0.775274	0.532209	0.800577	0.92525	0.727253	0.733726	0.841071	0.654799	0.733968	0.676125	0.864706	0.78208	0.648189	0.628185	0.412704	0.525005
CGGA_812	A	0.373744	0.465634	0.572923	0.702723	0.647511	0.744033	0.347293	0.628045	0.501948	0.672335	0.758821	0.627208	0.559642	0.850883	0.54966	0.647382	0.148431	0.75535	0.549256	0.64759	0.553969	0.430333	0.441338
CGGA_815	B	0.33437	0.350371	0.529955	0.671171	0.666139	0.640449	0.242884	0.639035	0.556287	0.719741	0.711017	0.584556	0.514575	0.837302	0.561121	0.722514	0.139983	0.802093	0.478768	0.643352	0.541824	0.473621	0.512079
CGGA_818	A	0.310605	0.411985	0.563437	0.63818	0.650916	0.687277	0.535047	0.591635	0.434196	0.690987	0.565243	0.513103	0.559182	0.800325	0.53282	0.654076	0.167017	0.75426	0.495757	0.622288	0.546307	0.346463	0.533246
CGGA_822	B	0.275907	0.335258	0.445346	0.587255	0.656558	0.611012	0.27661	0.58228	0.4159	0.672911	0.475649	0.46642	0.330031	0.809934	0.508336	0.549169	0.084349	0.709835	0.376049	0.542433	0.424802	0.372277	0.484208
CGGA_825	B	0.241492	0.402583	0.512891	0.632626	0.663784	0.654532	0.287668	0.626329	0.43059	0.684355	0.619594	0.514259	0.441336	0.840901	0.564716	0.642486	0.0709723	0.732646	0.527739	0.576038	0.474587	0.393398	0.51594
CGGA_831	B	0.167543	0.452405	0.476317	0.656608	0.656802	0.687245	0.283793	0.697669	0.458495	0.686938	0.672908	0.538878	0.45054	0.831847	0.585371	0.67017	0.0902236	0.772404	0.614454	0.576425	0.536346	0.39435	0.540042
CGGA_834	A	0.226125	0.469554	0.465937	0.619254	0.640459	0.630209	0.26437	0.709714	0.436684	0.690646	0.636315	0.513932	0.360377	0.807522	0.594387	0.655288	0.104414	0.760362	0.485552	0.567325	0.525037	0.378435	0.592675
CGGA_835	B	0.247715	0.408735	0.507773	0.620769	0.692673	0.687235	0.286456	0.589541	0.385314	0.664564	0.591969	0.547268	0.368635	0.850685	0.49297	0.586488	0.115858	0.701698	0.455957	0.564811	0.481244	0.405016	0.460314
CGGA_837	A	0.1999	0.448687	0.446891	0.672505	0.634729	0.664591	0.374964	0.688024	0.408273	0.737875	0.698663	0.530698	0.470614	0.828686	0.584469	0.628994	0.2461	0.753813	0.541038	0.563114	0.549762	0.380234	0.525993
CGGA_838	B	0.251786	0.38058	0.498122	0.574244	0.629795	0.682604	0.29658	0.557482	0.332038	0.663518	0.392928	0.465662	0.351053	0.819122	0.455044	0.51038	0.0841124	0.720362	0.389624	0.548027	0.452241	0.377338	0.468001
CGGA_842	A	0.187197	0.541088	0.483599	0.734898	0.673924	0.669284	0.304728	0.704796	0.533286	0.753557	0.841681	0.606139	0.566501	0.81488	0.676357	0.73878	0.160905	0.820587	0.654344	0.628458	0.577335	0.426978	0.528479
CGGA_843	B	0.286592	0.31673	0.458685	0.570759	0.659934	0.72322	0.217528	0.559598	0.413187	0.643673	0.465868	0.441569	0.323882	0.819496	0.481061	0.587855	0.140368	0.731883	0.416897	0.546941	0.447873	0.36204	0.519041
CGGA_846	A	0.256219	0.398118	0.534117	0.710697	0.587808	0.725232	0.38649	0.616447	0.480416	0.688103	0.722347	0.536242	0.556906	0.827961	0.568214	0.687375	0.0602424	0.783691	0.498621	0.613958	0.529708	0.41737	0.446863
CGGA_848	A	0.227198	0.489282	0.49499	0.680212	0.641595	0.753169	0.364936	0.718081	0.561137	0.671948	0.703733	0.532798	0.471065	0.816977	0.60825	0.68905	0.122193	0.8223	0.596025	0.594257	0.546065	0.395151	0.538831
CGGA_850	A	0.246993	0.414112	0.49688	0.639393	0.664565	0.735586	0.211209	0.718516	0.483777	0.68704	0.645162	0.5055	0.384177	0.826534	0.595975	0.709785	0.0849422	0.784772	0.495365	0.575292	0.527574	0.362713	0.557561
CGGA_852	B	0.276089	0.374707	0.511076	0.648075	0.653147	0.63626	0.208052	0.667891	0.470848	0.712276	0.647163	0.549367	0.420966	0.821111	0.618778	0.70993	0.0837419	0.769335	0.517809	0.603886	0.528907	0.426679	0.522579
CGGA_856	B	0.258701	0.390392	0.496372	0.59997	0.664292	0.685252	0.316934	0.588763	0.354101	0.643949	0.49168	0.521794	0.362493	0.858532	0.523657	0.563191	0.188929	0.720524	0.462251	0.550309	0.461208	0.419199	0.488908
CGGA_858	B	0.277587	0.279241	0.442885	0.546726	0.647026	0.710296	0.266392	0.554528	0.300648	0.670517	0.335523	0.466126	0.325079	0.84897	0.459309	0.5563	0.0837196	0.731643	0.352303	0.54613	0.469167	0.400612	0.467663
CGGA_859	A	0.212636	0.479808	0.534109	0.789998	0.696073	0.701003	0.397629	0.740501	0.479883	0.777939	0.850367	0.618227	0.6658	0.837167	0.641833	0.707387	0.19629	0.788586	0.70137	0.626933	0.602678	0.410105	0.458802
CGGA_861	B	0.2781	0.373613	0.49153	0.679298	0.613477	0.722677	0.314073	0.618311	0.49655	0.703734	0.67701	0.604853	0.513405	0.841322	0.59428	0.728059	0.0912797	0.789125	0.551091	0.642201	0.534947	0.419693	0.522867
CGGA_862	B	0.226659	0.25244	0.446887	0.635929	0.599968	0.731365	0.256535	0.565268	0.345643	0.676958	0.507605	0.480732	0.447087	0.830387	0.487064	0.586027	0.0722854	0.747847	0.407525	0.581668	0.513626	0.364283	0.46483
CGGA_863	B	0.301408	0.332365	0.515769	0.612636	0.601159	0.620037	0.306207	0.593447	0.496638	0.686489	0.499392	0.444387	0.471857	0.820074	0.549743	0.675074	0.07527	0.766758	0.39454	0.564466	0.480827	0.399046	0.524268
CGGA_864	B	0.333997	0.336266	0.489872	0.625765	0.626757	0.695557	0.343093	0.607242	0.491097	0.660973	0.552071	0.523916	0.42022	0.832376	0.529357	0.635204	0.128783	0.763477	0.444949	0.568432	0.524466	0.441732	0.499219
CGGA_867	A	0.220265	0.50666	0.527636	0.70789	0.672198	0.674137	0.251945	0.700978	0.484088	0.695115	0.77601	0.616588	0.50765	0.826804	0.574778	0.695603	0.128507	0.758995	0.608561	0.616595	0.512173	0.417281	0.533211
CGGA_869	A	0.234626	0.588294	0.657073	0.801784	0.663765	0.738145	0.424994	0.719532	0.487229	0.800912	0.912576	0.658604	0.599659	0.851911	0.644524	0.717654	0.268738	0.798754	0.725756	0.679333	0.60261	0.462004	0.477681
CGGA_871	B	0.307986	0.323343	0.47744	0.589291	0.652872	0.712557	0.269802	0.57572	0.39512	0.682894	0.501171	0.485078	0.322618	0.842671	0.509131	0.572423	0.111594	0.729505	0.49853	0.563474	0.436272	0.367062	0.500394
CGGA_876	A	0.29414	0.446135	0.620729	0.790458	0.660118	0.747784	0.296876	0.742975	0.626968	0.750718	0.959769	0.755614	0.662077	0.860637	0.655705	0.760448	0.154018	0.849687	0.735323	0.721091	0.625064	0.464773	0.480497
CGGA_878	A	0.241374	0.407268	0.468071	0.65612	0.648014	0.726346	0.250469	0.705939	0.484911	0.658858	0.632117	0.526242	0.407286	0.792635	0.582078	0.684751	0.131391	0.804088	0.474937	0.594224	0.532232	0.369845	0.486322
CGGA_881	A	0.24596	0.421858	0.45982	0.664081	0.645075	0.695728	0.223723	0.652733	0.506997	0.651349	0.626007	0.541977	0.416879	0.786479	0.550942	0.652034	0.0703057	0.799608	0.498912	0.556283	0.534239	0.452439	0.567449
CGGA_882	B	0.280359	0.343455	0.441512	0.614774	0.606746	0.696971	0.25117	0.575532	0.343361	0.673331	0.444929	0.464225	0.427455	0.839172	0.486688	0.604824	0.0861533	0.751056	0.407792	0.572243	0.484358	0.376528	0.546141
CGGA_883	B	0.252512	0.365534	0.479494	0.601726	0.653984	0.672048	0.238575	0.629268	0.35002	0.66327	0.548773	0.491682	0.386007	0.831556	0.529844	0.610247	0.077578	0.732747	0.445912	0.565438	0.484344	0.373912	0.505678
CGGA_884	B	0.275515	0.324596	0.470984	0.5643	0.671886	0.687701	0.302728	0.574036	0.357488	0.664232	0.502591	0.444389	0.332419	0.819175	0.494569	0.568139	0.132512	0.690885	0.423794	0.544145	0.473265	0.333567	0.514539
CGGA_887	B	0.233078	0.337095	0.438894	0.626808	0.589694	0.753155	0.448101	0.56113	0.372225	0.663726	0.538632	0.479085	0.495504	0.833542	0.52142	0.638289	0.0775725	0.765254	0.493726	0.585255	0.520259	0.411535	0.46521
CGGA_888	B	0.242653	0.41214	0.454474	0.569661	0.653461	0.701161	0.254051	0.647407	0.370235	0.65568	0.465519	0.410345	0.316897	0.798562	0.47653	0.581626	0.159426	0.744103	0.49234	0.558145	0.436404	0.401957	0.558941
CGGA_889	B	0.220928	0.293678	0.464334	0.58303	0.60073	0.72213	0.255725	0.582505	0.30546	0.669261	0.372377	0.449732	0.36563	0.832671	0.462057	0.557149	0.0615399	0.735248	0.37801	0.546566	0.482903	0.382863	0.519612
CGGA_890	B	0.311594	0.317173	0.45665	0.588611	0.667111	0.661416	0.285542	0.580606	0.342326	0.68301	0.470479	0.446384	0.359819	0.819883	0.521009	0.660779	0.12198	0.706171	0.360666	0.541036	0.46936	0.383254	0.48392
CGGA_892	B	0.294486	0.334108	0.496898	0.566884	0.658867	0.668785	0.256467	0.570373	0.343832	0.650778	0.490377	0.485684	0.349841	0.831571	0.485703	0.581722	0.123628	0.726669	0.46866	0.560628	0.446208	0.38613	0.499602
CGGA_893	B	0.283274	0.326478	0.441693	0.63679	0.657683	0.680044	0.292814	0.585059	0.309669	0.656982	0.428372	0.444999	0.38015	0.828895	0.477978	0.557257	0.0626763	0.721106	0.374483	0.555901	0.480596	0.351113	0.496652
CGGA_898	B	0.331113	0.318356	0.455985	0.585582	0.628763	0.732847	0.303776	0.565007	0.340373	0.705891	0.481194	0.484016	0.432484	0.831328	0.537475	0.616905	0.086576	0.727999	0.415948	0.545953	0.512661	0.385526	0.488148
CGGA_899	B	0.294698	0.499897	0.541478	0.621139	0.658559	0.654146	0.258296	0.69936	0.335042	0.644666	0.565896	0.489985	0.375946	0.834366	0.524811	0.648356	0.0784346	0.756224	0.444642	0.561119	0.500148	0.366631	0.595568
CGGA_901	B	0.256614	0.451928	0.457264	0.611417	0.678635	0.663358	0.315808	0.593762	0.431513	0.68648	0.638284	0.491147	0.403537	0.801177	0.498188	0.602692	0.198101	0.732162	0.467721	0.567084	0.473282	0.404876	0.506096
CGGA_902	A	0.181841	0.517492	0.408572	0.684442	0.614297	0.724065	0.217417	0.71154	0.311836	0.6392	0.681246	0.547446	0.509982	0.805597	0.604295	0.653137	0.0972445	0.736515	0.58728	0.593914	0.521691	0.380748	0.589314
CGGA_903	A	0.296977	0.377616	0.485684	0.629204	0.656947	0.608647	0.332613	0.634537	0.512992	0.701261	0.604571	0.556272	0.451666	0.803371	0.571342	0.686374	0.131665	0.713152	0.4703	0.591148	0.511807	0.441788	0.595288
CGGA_904	B	0.254224	0.395449	0.464061	0.58318	0.651504	0.682383	0.295695	0.60272	0.355861	0.649508	0.492871	0.428414	0.276827	0.822789	0.530522	0.561913	0.0882776	0.697174	0.437166	0.560734	0.424327	0.369364	0.527141
CGGA_905	B	0.315366	0.329625	0.469632	0.639476	0.669893	0.652628	0.280115	0.619231	0.515294	0.683267	0.641467	0.554543	0.424694	0.830031	0.549118	0.687399	0.0978983	0.74772	0.449739	0.595364	0.523223	0.45476	0.48763
CGGA_908	B	0.298442	0.371736	0.515457	0.602642	0.70943	0.612867	0.282731	0.601429	0.40583	0.669134	0.531523	0.516411	0.384905	0.833527	0.530219	0.638701	0.127994	0.719313	0.430838	0.576839	0.484777	0.396237	0.490471
CGGA_909	B	0.255034	0.381226	0.505069	0.585372	0.646873	0.672327	0.278574	0.560301	0.337877	0.663339	0.531377	0.492807	0.358819	0.848229	0.512186	0.569037	0.133443	0.72626	0.455068	0.558445	0.448593	0.351759	0.495944
CGGA_D02	A	0.242808	0.499262	0.527467	0.673419	0.667958	0.706799	0.266911	0.690081	0.460706	0.739084	0.716757	0.534258	0.397867	0.8231	0.594555	0.711839	0.134263	0.777729	0.52518	0.589914	0.531513	0.429844	0.532338
CGGA_D03	A	0.210249	0.380256	0.510316	0.651091	0.660151	0.749476	0.231455	0.712099	0.424114	0.682705	0.677211	0.531033	0.447367	0.809797	0.567452	0.68196	0.143461	0.787816	0.511091	0.574905	0.544396	0.433229	0.515282
CGGA_D04	B	0.277078	0.385679	0.507202	0.604961	0.676861	0.663331	0.30448	0.580525	0.320755	0.680139	0.451626	0.44437	0.335048	0.83805	0.513869	0.608642	0.0581364	0.688312	0.414262	0.560832	0.472202	0.375584	0.501499
CGGA_D06	A	0.236349	0.303376	0.502141	0.610965	0.649971	0.80717	0.388488	0.605328	0.362532	0.672327	0.55706	0.463347	0.534562	0.835616	0.53617	0.677245	0.11184	0.774937	0.46571	0.569653	0.54457	0.451065	0.478697
CGGA_D07	B	0.253518	0.393255	0.512243	0.592981	0.650945	0.744022	0.32002	0.599523	0.309225	0.65661	0.4347	0.478368	0.334599	0.846081	0.509955	0.61734	0.0739898	0.724749	0.407367	0.529204	0.46611	0.40007	0.481921
CGGA_D09	A	0.263164	0.389228	0.479599	0.654563	0.630024	0.780355	0.279077	0.699962	0.414669	0.679026	0.551985	0.463266	0.410595	0.844967	0.547877	0.664378	0.07393	0.799388	0.481288	0.525358	0.504464	0.420561	0.507271
CGGA_D11	A	0.274231	0.461277	0.5439	0.719951	0.65067	0.703801	0.331846	0.744871	0.551792	0.677265	0.717735	0.546494	0.501421	0.83575	0.622141	0.687596	0.152768	0.787769	0.486216	0.600995	0.540187	0.424811	0.542022
CGGA_D14	B	0.259583	0.453107	0.544706	0.623118	0.662221	0.59855	0.293787	0.669197	0.403166	0.667691	0.614442	0.530872	0.460372	0.843746	0.527858	0.655517	0.0379198	0.701507	0.442521	0.601593	0.480289	0.402222	0.527911
CGGA_D15	B	0.287915	0.33077	0.478061	0.526703	0.660758	0.708371	0.262337	0.558663	0.340393	0.64022	0.355353	0.452611	0.246656	0.848789	0.425631	0.498921	0.0982254	0.685836	0.382546	0.52617	0.427055	0.332471	0.496171
CGGA_D16	A	0.29997	0.524971	0.572714	0.751558	0.608265	0.780505	0.400623	0.731574	0.580684	0.712057	0.865196	0.634738	0.661982	0.860472	0.635088	0.773643	0.204922	0.828978	0.671961	0.685572	0.580456	0.466613	0.538263
CGGA_D18	B	0.447805	0.575368	0.630793	0.655517	0.622768	0.701278	0.323863	0.705616	0.532055	0.641708	0.715779	0.501667	0.470193	0.833176	0.541569	0.631869	0.068559	0.74221	0.506703	0.599182	0.544329	0.391636	0.531271
CGGA_D19	B	0.174641	0.521903	0.461848	0.594089	0.670407	0.63952	0.232905	0.651465	0.359214	0.646409	0.443841	0.420754	0.333639	0.81209	0.479248	0.574257	0.081931	0.73707	0.446729	0.55081	0.446602	0.38376	0.556927
CGGA_D20	B	0.288293	0.35253	0.448449	0.634809	0.628665	0.723046	0.372946	0.568101	0.287392	0.66109	0.371374	0.444359	0.32641	0.849944	0.467649	0.562323	0.0615906	0.701941	0.358296	0.54659	0.491304	0.362923	0.496062
CGGA_D21	A	0.265186	0.488641	0.555317	0.66549	0.683122	0.746688	0.254169	0.679049	0.44957	0.710966	0.730385	0.582603	0.48406	0.833847	0.561631	0.692125	0.0968804	0.730975	0.540678	0.635439	0.564228	0.411423	0.539128
CGGA_D24	B	0.27583	0.468167	0.529343	0.616186	0.665819	0.711191	0.328306	0.636052	0.404059	0.719924	0.593936	0.520442	0.391105	0.85943	0.566517	0.642123	0.0773139	0.728785	0.462915	0.576729	0.493539	0.420946	0.501133
CGGA_D26	A	0.117308	0.424427	0.488693	0.688768	0.659989	0.707607	0.282966	0.715632	0.443483	0.693262	0.712637	0.52774	0.491314	0.789907	0.593211	0.66337	0.125083	0.771579	0.547599	0.573281	0.550219	0.405812	0.544436
CGGA_D27	B	0.270686	0.411273	0.495268	0.579898	0.671189	0.684181	0.313042	0.560138	0.358993	0.633953	0.422049	0.457024	0.323825	0.808831	0.456419	0.558974	0.0864894	0.706251	0.39546	0.526098	0.441346	0.326122	0.52615
CGGA_D28	B	0.267482	0.366679	0.484042	0.600242	0.683302	0.619879	0.315221	0.594053	0.343732	0.698272	0.409148	0.488597	0.332187	0.821907	0.483857	0.607516	0.0873824	0.699488	0.401874	0.552843	0.479118	0.377821	0.493421
CGGA_D29	B	0.290124	0.328313	0.509288	0.573424	0.66815	0.708275	0.263387	0.604699	0.329912	0.662013	0.447032	0.50202	0.311732	0.846963	0.500545	0.617987	0.112875	0.732292	0.412894	0.530363	0.467965	0.417093	0.5099
CGGA_D30	A	0.330631	0.420474	0.608582	0.680041	0.653227	0.718103	0.284106	0.681323	0.576013	0.709711	0.816513	0.609919	0.559824	0.843551	0.607225	0.6733	0.165666	0.765691	0.532838	0.61309	0.560557	0.462145	0.457583
CGGA_D32	A	0.210403	0.488649	0.454467	0.646471	0.655085	0.710619	0.382304	0.721971	0.449669	0.669461	0.688727	0.487798	0.499859	0.810712	0.593386	0.685219	0.151208	0.803847	0.563382	0.595575	0.553752	0.401911	0.541404
CGGA_D33	B	0.258477	0.355035	0.470047	0.646142	0.648636	0.749576	0.266109	0.644618	0.330972	0.683361	0.565578	0.462719	0.438034	0.837938	0.546905	0.657565	0.0866877	0.783395	0.53111	0.553463	0.5329	0.379144	0.558138
CGGA_D34	B	0.222252	0.548218	0.49472	0.611444	0.637913	0.614957	0.240725	0.656073	0.372411	0.621834	0.593863	0.459538	0.380592	0.819355	0.53208	0.639496	0.0242759	0.742203	0.465661	0.549507	0.463866	0.336729	0.576839
CGGA_D35	A	0.258831	0.484821	0.600339	0.73212	0.662751	0.750483	0.365618	0.731299	0.507126	0.739497	0.862485	0.649846	0.605961	0.846861	0.640248	0.738447	0.183066	0.787729	0.661225	0.675402	0.606452	0.477061	0.506133
CGGA_D36	A	0.161277	0.476032	0.511267	0.736006	0.646129	0.718315	0.248672	0.76058	0.525627	0.737652	0.806803	0.582884	0.551571	0.779065	0.610687	0.679134	0.206472	0.797411	0.661132	0.618512	0.582928	0.431095	0.515638
CGGA_D37	A	0.263765	0.510089	0.770083	0.756924	0.700844	0.706019	0.291022	0.744569	0.525066	0.767666	0.899946	0.628276	0.517477	0.849928	0.641732	0.738276	0.107846	0.805145	0.705355	0.626948	0.617978	0.398731	0.430654
CGGA_D38	B	0.208821	0.37865	0.485718	0.544562	0.676793	0.663268	0.295356	0.62616	0.32363	0.698686	0.447967	0.423679	0.320293	0.807757	0.479518	0.613766	0.127583	0.768392	0.372302	0.48738	0.452591	0.364927	0.486772
CGGA_D39	B	0.175309	0.455171	0.532068	0.574706	0.694876	0.607404	0.373933	0.666229	0.330108	0.635992	0.430772	0.449235	0.340376	0.813252	0.473286	0.555853	0.0396888	0.714011	0.410641	0.506289	0.434621	0.347841	0.555005
CGGA_D40	B	0.326784	0.355407	0.471668	0.587037	0.65762	0.743536	0.249764	0.585379	0.380261	0.637349	0.442042	0.491691	0.331031	0.852357	0.480691	0.580989	0.130346	0.719573	0.399402	0.512392	0.445254	0.379995	0.495164
CGGA_D44	B	0.243407	0.371431	0.470749	0.578286	0.636036	0.715633	0.282728	0.6719	0.416236	0.645109	0.499395	0.45885	0.368132	0.830573	0.610912	0.638946	0.112571	0.754731	0.390254	0.514665	0.467196	0.399145	0.500008
CGGA_D45	B	0.277088	0.355022	0.493154	0.567042	0.650407	0.685995	0.25022	0.59805	0.307183	0.653875	0.408576	0.465445	0.282858	0.853455	0.434537	0.545538	0.0736352	0.704916	0.440272	0.522502	0.417111	0.38112	0.50762
CGGA_D46	B	0.214099	0.481324	0.485077	0.58254	0.682847	0.662594	0.231696	0.623911	0.257301	0.685026	0.436387	0.504611	0.310562	0.800722	0.525911	0.584361	0.133952	0.704333	0.404344	0.506131	0.493114	0.409008	0.522794
CGGA_D47	B	0.218162	0.44435	0.544624	0.62803	0.649325	0.725137	0.325564	0.634524	0.421088	0.681513	0.550924	0.475148	0.376567	0.812083	0.493863	0.603648	0.146638	0.738676	0.531407	0.544065	0.467839	0.393869	0.524239
CGGA_D48	B	0.257377	0.385304	0.495858	0.595711	0.660145	0.613464	0.243476	0.64232	0.390946	0.653386	0.572132	0.452422	0.355961	0.81704	0.539651	0.64848	0.0245868	0.725334	0.465492	0.55439	0.433001	0.375822	0.564905
CGGA_D49	B	0.243907	0.461881	0.498372	0.609477	0.630038	0.630543	0.36932	0.611732	0.392328	0.683022	0.524363	0.465389	0.360062	0.80394	0.500957	0.580888	0.162038	0.746612	0.49765	0.534485	0.470696	0.397314	0.54574
CGGA_D50	B	0.242646	0.327887	0.48761	0.59302	0.646536	0.64999	0.267525	0.637984	0.36243	0.669771	0.518041	0.421343	0.312894	0.795452	0.497906	0.576899	0.153486	0.7528	0.504942	0.567688	0.468522	0.41962	0.547184
CGGA_D51	A	0.309461	0.483718	0.604843	0.728849	0.64192	0.720476	0.413787	0.696439	0.609706	0.772665	0.871556	0.617893	0.654232	0.837246	0.646704	0.764367	0.114333	0.81203	0.705554	0.66859	0.58812	0.434231	0.513773
CGGA_D52	B	0.29129	0.372788	0.462113	0.582079	0.627835	0.707871	0.231112	0.598336	0.263645	0.664616	0.377819	0.487536	0.299029	0.848655	0.465252	0.531274	0.134276	0.726926	0.38674	0.522524	0.466847	0.393623	0.517616
CGGA_D53	B	0.223161	0.478397	0.473218	0.638785	0.664985	0.635365	0.251708	0.653269	0.34977	0.703017	0.483292	0.452167	0.392702	0.829454	0.510743	0.605474	0.0332593	0.780997	0.518417	0.518902	0.489602	0.373541	0.568752
CGGA_D56	B	0.244936	0.498475	0.524412	0.632885	0.634994	0.749771	0.336279	0.677142	0.34407	0.684133	0.542673	0.447905	0.456851	0.841528	0.490778	0.665016	0.101664	0.773287	0.537459	0.543901	0.514727	0.339827	0.581837
CGGA_D57	A	0.244038	0.401602	0.557514	0.695241	0.656	0.724639	0.317306	0.680189	0.502413	0.683092	0.675358	0.547166	0.47247	0.840573	0.628436	0.722324	0.184256	0.801454	0.529261	0.590478	0.542593	0.45259	0.541263
CGGA_D58	B	0.255152	0.359101	0.497044	0.664251	0.621234	0.721704	0.361528	0.638659	0.382073	0.692683	0.571683	0.50721	0.466615	0.835848	0.546108	0.656613	0.028476	0.751321	0.464487	0.575762	0.52551	0.422353	0.47283
CGGA_D59	B	0.21887	0.528465	0.458433	0.64226	0.6368	0.704147	0.373352	0.642354	0.371883	0.663384	0.559744	0.485231	0.409389	0.822672	0.50674	0.634083	0.0972994	0.72246	0.481322	0.58636	0.539357	0.383933	0.576604
CGGA_J023	B	0.171489	0.545122	0.472149	0.58203	0.655055	0.649552	0.265897	0.644702	0.363138	0.615339	0.463893	0.451456	0.284828	0.792591	0.503281	0.595385	0.0267823	0.723954	0.413525	0.52043	0.419732	0.34962	0.606735
CGGA_J024	A	0.276744	0.405296	0.490474	0.672708	0.675221	0.650427	0.352838	0.607924	0.476451	0.732326	0.677656	0.588631	0.500326	0.817007	0.538495	0.648444	0.0839711	0.742267	0.554392	0.622755	0.534978	0.450096	0.454985
CGGA_J030	B	0.300916	0.335182	0.472758	0.589393	0.647484	0.690254	0.211695	0.563598	0.375263	0.675363	0.474746	0.503839	0.320803	0.840852	0.474724	0.558674	0.0800884	0.722134	0.393501	0.565178	0.475643	0.379243	0.492289
CGGA_J042	A	0.277233	0.421139	0.542046	0.652565	0.65844	0.701658	0.264184	0.687131	0.499474	0.702068	0.694389	0.579471	0.452568	0.822061	0.588273	0.709832	0.140941	0.799857	0.575656	0.62368	0.545276	0.398172	0.514336
CGGA_J100	B	0.222947	0.412569	0.484501	0.625738	0.661779	0.76491	0.337276	0.619569	0.404093	0.662988	0.573769	0.481659	0.427288	0.819242	0.516801	0.620529	0.0600397	0.696089	0.505339	0.599273	0.481469	0.332623	0.473922
CGGA_J130	B	0.272781	0.317487	0.447498	0.648176	0.593959	0.714852	0.322981	0.588273	0.413235	0.65653	0.592037	0.51888	0.438939	0.827715	0.50243	0.6089	0.0780806	0.750492	0.513159	0.582246	0.53674	0.40224	0.451276
CGGA_J50	B	0.319145	0.358937	0.47586	0.622281	0.663805	0.697862	0.246501	0.623487	0.376202	0.68708	0.553048	0.531766	0.341828	0.826905	0.534424	0.628834	0.0849215	0.717663	0.468532	0.561691	0.479936	0.383596	0.526463
CGGA_J73	B	0.240457	0.371952	0.443787	0.557922	0.640484	0.703662	0.204941	0.603396	0.318209	0.651152	0.408751	0.414714	0.288246	0.859562	0.468428	0.551004	0.0630379	0.751522	0.397059	0.553159	0.429112	0.353849	0.521562
CGGA_P100	A	0.219709	0.432135	0.527757	0.628439	0.683353	0.726599	0.260161	0.698624	0.385898	0.682122	0.654219	0.510679	0.41139	0.819935	0.611021	0.612881	0.0588866	0.735888	0.541238	0.569987	0.520403	0.383944	0.543844
CGGA_P102	A	0.263483	0.703196	0.70269	0.662083	0.64748	0.661594	0.57549	0.668115	0.404038	0.722436	0.722502	0.462112	0.606459	0.812476	0.556169	0.630534	0.295834	0.754129	0.54994	0.536191	0.559404	0.35548	0.627724
CGGA_P103	B	0.292807	0.321581	0.454206	0.589397	0.646093	0.693858	0.250774	0.585765	0.347799	0.680287	0.417507	0.475551	0.294169	0.828716	0.455823	0.528226	0.0912945	0.721564	0.417471	0.566656	0.464519	0.36111	0.563336
CGGA_P104	B	0.246773	0.535438	0.509136	0.632741	0.593827	0.721348	0.433333	0.649555	0.565872	0.646963	0.703884	0.570844	0.324535	0.752152	0.540595	0.686648	0.157401	0.651285	0.518178	0.598348	0.492158	0.358369	0.549762
CGGA_P106	A	0.240353	0.41783	0.464969	0.66692	0.62698	0.720472	0.22086	0.68568	0.350535	0.670049	0.722575	0.513779	0.390356	0.837185	0.537652	0.643732	0.122277	0.76111	0.55111	0.584404	0.521282	0.384173	0.551362
CGGA_P107	B	0.247309	0.403567	0.481247	0.628197	0.675755	0.675522	0.456187	0.622138	0.374054	0.7241	0.626239	0.457602	0.509762	0.812309	0.529789	0.62998	0.170701	0.733069	0.501902	0.608977	0.493192	0.388013	0.568352
CGGA_P108	B	0.272865	0.319281	0.461498	0.673895	0.611393	0.661155	0.313266	0.674126	0.387505	0.678504	0.565141	0.508801	0.376352	0.853872	0.509871	0.631219	0.0705758	0.768163	0.481119	0.634483	0.504168	0.367976	0.516463
CGGA_P109	A	0.218875	0.460226	0.521867	0.643724	0.667234	0.639876	0.240943	0.681082	0.446887	0.718741	0.68643	0.570583	0.425469	0.828191	0.612082	0.66954	0.117399	0.747031	0.514165	0.594717	0.540936	0.391684	0.515418
CGGA_P11	B	0.228552	0.316422	0.509592	0.642817	0.677067	0.658603	0.267312	0.642286	0.367696	0.704499	0.646116	0.49001	0.397582	0.820302	0.543245	0.633156	0.10855	0.747774	0.480046	0.583685	0.493264	0.398216	0.502053
CGGA_P110	B	0.24461	0.583636	0.498554	0.650924	0.632869	0.706657	0.577868	0.719625	0.463818	0.718266	0.606796	0.439938	0.453398	0.805552	0.544381	0.651154	0.169012	0.75976	0.56424	0.597771	0.517981	0.397526	0.615885
CGGA_P111	B	0.293087	0.376123	0.495623	0.595484	0.660016	0.665779	0.246245	0.599569	0.446235	0.687668	0.549997	0.487603	0.347491	0.818959	0.491793	0.578271	0.155954	0.732554	0.431094	0.566409	0.478772	0.421645	0.548333
CGGA_P112	B	0.279476	0.372196	0.452182	0.614876	0.598822	0.703485	0.376786	0.593193	0.36956	0.686659	0.530254	0.498544	0.49978	0.82686	0.504269	0.612196	0.116489	0.755713	0.458256	0.60298	0.522384	0.417655	0.531202
CGGA_P113	B	0.255885	0.252665	0.438138	0.610548	0.586801	0.719673	0.264481	0.562578	0.373654	0.677838	0.381949	0.46231	0.400199	0.828267	0.466041	0.560617	0.0724206	0.739735	0.402676	0.578517	0.51089	0.383569	0.53212
CGGA_P114	B	0.254248	0.440052	0.49754	0.588856	0.656873	0.585801	0.411718	0.578948	0.490358	0.688665	0.444081	0.466164	0.385492	0.790978	0.478357	0.541785	0.124457	0.728547	0.449601	0.568833	0.456293	0.370414	0.526165
CGGA_P115	B	0.342295	0.29888	0.41247	0.664366	0.592511	0.800787	0.291302	0.626453	0.569537	0.698872	0.719329	0.580863	0.358333	0.764118	0.543534	0.70484	0.179012	0.725045	0.508685	0.602817	0.530987	0.481244	0.527443
CGGA_P116	A	0.197551	0.529675	0.42314	0.658029	0.584777	0.696319	0.385155	0.684306	0.508271	0.659436	0.671113	0.496959	0.401308	0.806005	0.535743	0.680012	0.0988504	0.689189	0.516742	0.569053	0.524494	0.389532	0.578939
CGGA_P121	A	0.241219	0.328772	0.500082	0.670819	0.598901	0.753676	0.34226	0.586756	0.366961	0.653262	0.62059	0.509508	0.462802	0.847431	0.5216	0.604933	0.0940913	0.754966	0.429292	0.562716	0.518744	0.394649	0.426503
CGGA_P122	B	0.317876	0.400477	0.483261	0.585173	0.650343	0.644422	0.318615	0.631101	0.431718	0.702336	0.573177	0.460604	0.340247	0.835723	0.498618	0.566826	0.165888	0.747451	0.484571	0.557563	0.474333	0.378878	0.550696
CGGA_P128	B	0.299627	0.330461	0.449794	0.590468	0.61256	0.704434	0.251768	0.571488	0.389976	0.682315	0.437709	0.462075	0.37344	0.823234	0.492439	0.600209	0.0734618	0.751887	0.421419	0.57174	0.492881	0.408332	0.539863
CGGA_P13	B	0.255613	0.371265	0.449571	0.544546	0.641188	0.691492	0.235005	0.559013	0.341639	0.674071	0.371296	0.450653	0.311299	0.824881	0.454555	0.542493	0.105628	0.717608	0.403637	0.540167	0.464381	0.366531	0.521576
CGGA_P131	B	0.255003	0.343014	0.480613	0.581317	0.643244	0.66479	0.245999	0.597619	0.449853	0.696223	0.479243	0.492577	0.341962	0.833537	0.491023	0.560271	0.0854524	0.729744	0.45004	0.575151	0.479114	0.358084	0.532076
CGGA_P132	B	0.250602	0.338706	0.49873	0.611751	0.669366	0.605896	0.298924	0.60197	0.40986	0.706199	0.524917	0.510192	0.351748	0.819517	0.528676	0.598179	0.124907	0.749771	0.472624	0.596271	0.483213	0.4068	0.499133
CGGA_P136	A	0.334669	0.393969	0.44448	0.672999	0.594334	0.703251	0.419191	0.581795	0.552536	0.701725	0.602453	0.473661	0.374781	0.780432	0.551764	0.670582	0.137836	0.746033	0.398679	0.543716	0.524458	0.43576	0.552089
CGGA_P137	B	0.29399	0.416214	0.47159	0.570369	0.677065	0.605087	0.39483	0.593055	0.41887	0.70332	0.483269	0.463676	0.419722	0.810959	0.52661	0.604341	0.103563	0.715878	0.416181	0.596882	0.481031	0.372087	0.523025
CGGA_P142	B	0.274331	0.38264	0.509077	0.631969	0.678818	0.629229	0.246065	0.603816	0.521011	0.71122	0.615136	0.535058	0.433267	0.81662	0.539961	0.637409	0.145127	0.756577	0.499038	0.600885	0.517085	0.423584	0.489443
CGGA_P143	A	0.19486	0.568998	0.50982	0.782428	0.659965	0.695336	0.472082	0.712636	0.600209	0.752616	0.842078	0.599387	0.671511	0.800846	0.65102	0.755898	0.197722	0.828885	0.750243	0.676681	0.598439	0.424042	0.546438
CGGA_P144	A	0.264401	0.389696	0.466906	0.612726	0.652141	0.692724	0.361351	0.583938	0.480283	0.706788	0.586584	0.495772	0.458027	0.821781	0.525173	0.618849	0.134966	0.760039	0.476503	0.601282	0.523113	0.403565	0.548795
CGGA_P145	A	0.267042	0.382494	0.503844	0.639497	0.646283	0.695556	0.258063	0.587933	0.455537	0.694718	0.564537	0.505275	0.45361	0.815127	0.54831	0.655701	0.0701375	0.7636	0.473026	0.587481	0.515784	0.420404	0.456816
CGGA_P146	B	0.265565	0.359505	0.4709	0.613333	0.641833	0.687633	0.24096	0.623418	0.393443	0.707158	0.580472	0.460924	0.391865	0.815754	0.488626	0.593288	0.112001	0.72966	0.491547	0.583532	0.483191	0.389971	0.572318
CGGA_P147	A	0.260089	0.514081	0.537545	0.656476	0.655229	0.635285	0.538463	0.670251	0.544477	0.725567	0.740885	0.533055	0.583537	0.837099	0.588141	0.696194	0.140462	0.775381	0.625438	0.667546	0.54541	0.408172	0.580517
CGGA_P15	B	0.32674	0.33491	0.546539	0.649245	0.6789	0.736211	0.291789	0.599492	0.448708	0.684492	0.63759	0.519424	0.402821	0.835554	0.522399	0.627318	0.0662727	0.725359	0.49654	0.546698	0.517434	0.39009	0.429341
CGGA_P150	A	0.321145	0.41307	0.494562	0.638083	0.663604	0.630277	0.288596	0.592603	0.46808	0.731205	0.572409	0.559515	0.397879	0.824789	0.539805	0.645703	0.0802402	0.724906	0.49936	0.616947	0.506359	0.392765	0.550124
CGGA_P151	B	0.274009	0.321063	0.491347	0.634719	0.644815	0.737784	0.252983	0.619831	0.350283	0.687619	0.554089	0.501265	0.368515	0.844323	0.544089	0.603602	0.0591619	0.731974	0.466295	0.579469	0.50601	0.385367	0.451313
CGGA_P153	B	0.313702	0.356562	0.404655	0.602107	0.570522	0.772113	0.484072	0.543222	0.462303	0.685132	0.555107	0.468692	0.41437	0.79196	0.472297	0.655761	0.119148	0.661741	0.391453	0.546449	0.487831	0.378682	0.515162
CGGA_P154	B	0.293271	0.351383	0.449738	0.569365	0.604199	0.711644	0.391121	0.585138	0.537858	0.630115	0.489251	0.458727	0.33532	0.773121	0.443947	0.61818	0.146852	0.668359	0.475425	0.528878	0.419318	0.380731	0.520234
CGGA_P155	B	0.232889	0.276016	0.457878	0.599298	0.686499	0.775121	0.287884	0.616754	0.327898	0.705785	0.508711	0.491928	0.354838	0.840576	0.536942	0.623152	0.177174	0.760863	0.426631	0.58069	0.512775	0.403398	0.508689
CGGA_P156	B	0.261079	0.374636	0.475893	0.583718	0.66072	0.709655	0.297264	0.585146	0.388347	0.671493	0.516633	0.514406	0.394065	0.830685	0.483874	0.554606	0.121308	0.714546	0.44925	0.586246	0.460824	0.364466	0.50702
CGGA_P157	B	0.284895	0.410727	0.488171	0.678094	0.624815	0.63857	0.220053	0.685228	0.543438	0.699848	0.578085	0.504587	0.381395	0.824541	0.575561	0.650935	0.103822	0.787178	0.4793	0.600286	0.536329	0.439618	0.615793
CGGA_P158	B	0.288976	0.345934	0.437705	0.541413	0.618142	0.699749	0.37197	0.55503	0.441434	0.631071	0.484311	0.49017	0.303906	0.810872	0.438406	0.623526	0.138105	0.657751	0.44299	0.534163	0.456648	0.380829	0.525267
CGGA_P159	B	0.271667	0.300245	0.480861	0.667755	0.638424	0.623476	0.274593	0.641316	0.570356	0.717288	0.560921	0.44419	0.400994	0.809975	0.584024	0.661754	0.159942	0.794471	0.481827	0.579228	0.541828	0.451104	0.476882
CGGA_P16	B	0.252026	0.515893	0.47589	0.60156	0.658025	0.662723	0.495023	0.649432	0.331717	0.682529	0.518453	0.416751	0.416343	0.787694	0.482612	0.593376	0.147258	0.721492	0.48278	0.540943	0.476612	0.368375	0.588329
CGGA_P160	A	0.29635	0.554379	0.575152	0.753582	0.659257	0.716704	0.573747	0.777747	0.551828	0.781158	0.915296	0.66474	0.721967	0.834504	0.653817	0.759844	0.183957	0.817041	0.72275	0.712785	0.614198	0.427251	0.570912
CGGA_P163	A	0.337764	0.534521	0.631926	0.68378	0.632258	0.630427	0.302292	0.681312	0.561497	0.716133	0.715468	0.501227	0.527789	0.825575	0.573973	0.686887	0.10517	0.765644	0.570112	0.636877	0.517544	0.41116	0.571958
CGGA_P164	A	0.293055	0.388193	0.427552	0.684471	0.592301	0.735016	0.33148	0.688326	0.612456	0.630852	0.718932	0.593186	0.410738	0.755948	0.567754	0.710112	0.157272	0.732023	0.545515	0.623243	0.556372	0.478829	0.561253
CGGA_P165	B	0.31049	0.309143	0.447359	0.57146	0.599064	0.731686	0.385113	0.569127	0.378207	0.634135	0.532795	0.49365	0.299783	0.813598	0.469411	0.626473	0.162689	0.689954	0.459372	0.53223	0.461628	0.363469	0.496932
CGGA_P17	B	0.29432	0.358863	0.501022	0.626508	0.657225	0.626937	0.281118	0.593742	0.439049	0.687189	0.510617	0.518182	0.36958	0.830505	0.504595	0.626648	0.0978643	0.743032	0.468384	0.59814	0.491915	0.429256	0.525682
CGGA_P172	B	0.301619	0.369847	0.440008	0.59834	0.599009	0.711461	0.407552	0.608774	0.455585	0.673264	0.55248	0.475935	0.411524	0.790197	0.492581	0.684614	0.109814	0.670062	0.412039	0.559938	0.472787	0.354993	0.544269
CGGA_P173	A	0.360314	0.361565	0.499381	0.643526	0.662802	0.63108	0.336926	0.616365	0.564612	0.739002	0.681461	0.547578	0.45192	0.816587	0.581533	0.71778	0.12818	0.760116	0.529296	0.660352	0.553489	0.432587	0.515199
CGGA_P174	B	0.299334	0.372779	0.480776	0.596609	0.644154	0.679236	0.36219	0.591292	0.402214	0.699503	0.522134	0.491825	0.36935	0.841065	0.517139	0.634631	0.111611	0.746186	0.496493	0.59151	0.472445	0.409235	0.582707
CGGA_P175	B	0.350245	0.465679	0.441519	0.68521	0.586971	0.703872	0.33993	0.633781	0.593091	0.686974	0.77993	0.636929	0.485135	0.835965	0.602472	0.7381	0.131646	0.746658	0.56178	0.639572	0.548735	0.433552	0.521981
CGGA_P176	B	0.294451	0.34282	0.463803	0.562286	0.642633	0.697728	0.2881	0.572732	0.377512	0.68192	0.463065	0.502143	0.319752	0.826073	0.466342	0.542991	0.116055	0.729387	0.406001	0.570517	0.460151	0.3597	0.561442
CGGA_P177	A	0.270532	0.361415	0.496303	0.63286	0.6529	0.672952	0.26074	0.622774	0.507765	0.7021	0.620621	0.524706	0.366485	0.797997	0.563162	0.644589	0.0935517	0.748497	0.473333	0.627225	0.516477	0.375221	0.540165
CGGA_P178	B	0.313114	0.413893	0.419811	0.645086	0.55171	0.785262	0.418901	0.549122	0.435713	0.691105	0.696579	0.530387	0.393177	0.791153	0.493506	0.692838	0.161133	0.712931	0.523372	0.594103	0.533135	0.366964	0.517814
CGGA_P179	B	0.292406	0.29899	0.438819	0.572629	0.613083	0.715329	0.236897	0.575689	0.347424	0.693095	0.400455	0.436675	0.357768	0.818112	0.501697	0.609395	0.0775131	0.73184	0.404641	0.567105	0.489595	0.397073	0.542994
CGGA_P18	B	0.294029	0.447884	0.491154	0.607906	0.689358	0.627619	0.451652	0.586411	0.460311	0.71174	0.505601	0.505244	0.427327	0.812333	0.531086	0.637151	0.110694	0.729962	0.448112	0.609147	0.489577	0.423865	0.508044
CGGA_P180	B	0.311524	0.378929	0.431697	0.702065	0.585331	0.766487	0.300351	0.682112	0.49229	0.626691	0.759148	0.573812	0.417733	0.836901	0.594262	0.71831	0.173354	0.757112	0.557374	0.637308	0.529879	0.466681	0.557103
CGGA_P181	A	0.303565	0.436308	0.516759	0.649712	0.610379	0.607511	0.308526	0.658454	0.525743	0.731332	0.66176	0.553318	0.518748	0.813438	0.561365	0.720374	0.0625687	0.789186	0.498727	0.652141	0.515627	0.401819	0.517036
CGGA_P182	A	0.266433	0.595271	0.536411	0.794122	0.667402	0.730769	0.478847	0.747512	0.605904	0.771886	0.853445	0.63673	0.641865	0.829964	0.664516	0.743942	0.170879	0.821038	0.741148	0.669734	0.621589	0.412349	0.57388
CGGA_P183	B	0.296542	0.347598	0.464779	0.54229	0.642594	0.669839	0.253445	0.590001	0.39282	0.641986	0.362706	0.433259	0.289966	0.817152	0.465067	0.525237	0.0594241	0.72594	0.387222	0.516615	0.43489	0.383226	0.54888
CGGA_P185	B	0.253902	0.499244	0.474779	0.613359	0.652625	0.695694	0.24124	0.661476	0.45157	0.693972	0.574633	0.484276	0.387424	0.810691	0.57648	0.645986	0.0899497	0.756376	0.498503	0.588465	0.498617	0.394685	0.597296
CGGA_P19	A	0.310225	0.365834	0.491814	0.614541	0.665648	0.667682	0.355426	0.601153	0.441814	0.722848	0.581307	0.502021	0.442214	0.811302	0.529193	0.655248	0.120223	0.728496	0.445985	0.614073	0.511849	0.409538	0.528829
CGGA_P199	A	0.198732	0.38884	0.476896	0.665581	0.654236	0.717062	0.296342	0.649319	0.418173	0.687584	0.718335	0.558158	0.481457	0.802557	0.563711	0.619437	0.117163	0.761295	0.60363	0.590079	0.529556	0.400927	0.49325
CGGA_P20	B	0.267752	0.281432	0.464935	0.578826	0.657943	0.688339	0.24031	0.600598	0.37255	0.70562	0.476799	0.451499	0.309668	0.815204	0.496576	0.62788	0.0930077	0.733283	0.463092	0.566592	0.493493	0.396578	0.526401
CGGA_P205	A	0.264614	0.411632	0.479316	0.704229	0.593772	0.79052	0.313963	0.629155	0.571968	0.704801	0.763545	0.553775	0.461452	0.817829	0.581756	0.698817	0.180693	0.754837	0.540547	0.603827	0.548645	0.453195	0.570074
CGGA_P21	B	0.209443	0.382898	0.531768	0.62924	0.646779	0.648382	0.333986	0.632346	0.40811	0.687284	0.67141	0.499777	0.382722	0.84017	0.564116	0.640284	0.0734327	0.770608	0.46995	0.602022	0.484252	0.410696	0.504422
CGGA_P22	A	0.241041	0.414041	0.506273	0.63623	0.676932	0.707129	0.277276	0.680384	0.476116	0.70909	0.605515	0.51318	0.415339	0.835737	0.579951	0.659449	0.0802535	0.765268	0.449377	0.574033	0.514692	0.435045	0.525274
CGGA_P23	B	0.307643	0.393521	0.459996	0.672927	0.59306	0.660167	0.286469	0.652456	0.64877	0.688712	0.721069	0.556058	0.470597	0.813657	0.569465	0.735833	0.154456	0.721755	0.461106	0.584908	0.5203	0.432998	0.538268
CGGA_P25	A	0.335127	0.437061	0.466893	0.710661	0.598166	0.750921	0.380921	0.677167	0.541358	0.68914	0.881616	0.651569	0.577654	0.801377	0.636635	0.765396	0.161602	0.767079	0.648732	0.680169	0.606766	0.496702	0.522279
CGGA_P265	A	0.312763	0.466339	0.4584	0.714803	0.62715	0.751384	0.397265	0.654657	0.498673	0.666237	0.743182	0.569409	0.472957	0.787472	0.595494	0.695698	0.278767	0.744142	0.500122	0.605973	0.507779	0.402209	0.550604
CGGA_P266	B	0.247729	0.498765	0.426436	0.638648	0.569415	0.690468	0.307272	0.63927	0.503207	0.650177	0.566701	0.492611	0.404683	0.815375	0.477271	0.66031	0.115533	0.678714	0.4565	0.536164	0.526651	0.395453	0.557179
CGGA_P269	A	0.243429	0.487472	0.543034	0.661001	0.63855	0.691632	0.395183	0.66427	0.36322	0.644113	0.621947	0.488022	0.463027	0.854346	0.516547	0.614047	0.0410731	0.748959	0.475732	0.549224	0.481456	0.374027	0.502679
CGGA_P27	B	0.309051	0.39617	0.470727	0.57288	0.659282	0.683009	0.268769	0.589358	0.365862	0.699	0.445296	0.479198	0.317051	0.82357	0.476711	0.547275	0.0776568	0.722749	0.406462	0.573114	0.464562	0.357287	0.554137
CGGA_P270	B	0.321893	0.329286	0.483846	0.60801	0.678359	0.62859	0.28349	0.638324	0.459707	0.688571	0.600946	0.532329	0.35435	0.805344	0.553677	0.659532	0.129554	0.730083	0.500285	0.6068	0.482728	0.392243	0.558265
CGGA_P271	B	0.338755	0.28685	0.436805	0.596724	0.599867	0.696562	0.347803	0.59193	0.494969	0.690072	0.564579	0.472027	0.320602	0.81017	0.488661	0.647441	0.189272	0.649158	0.43814	0.523817	0.481225	0.391536	0.502235
CGGA_P279	B	0.253376	0.435015	0.505869	0.573871	0.671764	0.664709	0.245806	0.599316	0.364277	0.641813	0.434945	0.45431	0.286808	0.845805	0.494128	0.545674	0.0885595	0.722279	0.432661	0.528087	0.457288	0.403634	0.549284
CGGA_P28	A	0.251182	0.499119	0.486573	0.656702	0.661577	0.633298	0.411364	0.70527	0.47679	0.726197	0.674518	0.532758	0.510644	0.814121	0.596584	0.660801	0.146231	0.80357	0.565816	0.628221	0.544953	0.389776	0.574685
CGGA_P280	B	0.274729	0.343436	0.468756	0.637664	0.612174	0.730649	0.356922	0.599926	0.386683	0.672079	0.549026	0.493283	0.450215	0.839791	0.518947	0.621973	0.0693344	0.745133	0.466881	0.577762	0.529314	0.433188	0.460888
CGGA_P283	A	0.278889	0.434676	0.517121	0.629082	0.663202	0.697696	0.260841	0.723688	0.450953	0.677638	0.651436	0.534227	0.398619	0.784773	0.599036	0.692792	0.10135	0.786212	0.531723	0.600022	0.521319	0.431249	0.543023
CGGA_P286	B	0.210918	0.385514	0.498377	0.5608	0.673953	0.666488	0.240511	0.625776	0.323944	0.634672	0.414869	0.441743	0.277776	0.826281	0.482081	0.546875	0.0792059	0.715044	0.434194	0.556405	0.433104	0.345946	0.485638
CGGA_P29	B	0.263484	0.465752	0.441748	0.613838	0.576152	0.718756	0.413383	0.628185	0.448766	0.627959	0.63835	0.460256	0.37095	0.800168	0.483864	0.649059	0.123994	0.696933	0.423379	0.557206	0.484458	0.343879	0.595875
CGGA_P295	B	0.262512	0.385316	0.491761	0.6587	0.666841	0.729631	0.264788	0.63496	0.45643	0.707537	0.706626	0.542757	0.44647	0.816018	0.583496	0.65767	0.0194753	0.778563	0.489333	0.581886	0.540179	0.453307	0.454983
CGGA_P298	B	0.26548	0.449594	0.510453	0.622153	0.658621	0.696443	0.223044	0.635421	0.433515	0.666744	0.591787	0.522507	0.340903	0.816188	0.502884	0.593651	0.0950489	0.733847	0.461532	0.547378	0.479333	0.431439	0.53096
CGGA_P3	B	0.260067	0.482498	0.46524	0.601204	0.583605	0.696801	0.405112	0.625896	0.455814	0.655769	0.591699	0.470846	0.466436	0.757055	0.453447	0.616479	0.206285	0.681762	0.482284	0.524221	0.503458	0.376051	0.532527
CGGA_P30	A	0.141875	0.492453	0.436561	0.618687	0.707809	0.774189	0.258838	0.720091	0.486406	0.667453	0.635884	0.469999	0.458067	0.747887	0.571795	0.630528	0.122645	0.77707	0.479849	0.557225	0.516027	0.342911	0.598731
CGGA_P306	B	0.216029	0.38242	0.478647	0.576198	0.658986	0.699741	0.228939	0.608381	0.299138	0.664289	0.433085	0.481035	0.294172	0.8468	0.50645	0.552332	0.0928457	0.720379	0.418927	0.543539	0.437927	0.403201	0.527349
CGGA_P308	B	0.250397	0.321946	0.500437	0.654468	0.624654	0.772101	0.264054	0.610452	0.323236	0.669403	0.561374	0.509749	0.366378	0.84335	0.52182	0.604197	0.0704637	0.747883	0.466353	0.575434	0.497833	0.388936	0.468591
CGGA_P31	A	0.269439	0.44843	0.556131	0.668314	0.630346	0.792888	0.499897	0.626498	0.444189	0.728973	0.754773	0.538115	0.589829	0.833264	0.61077	0.701264	0.146588	0.793402	0.606118	0.618786	0.584946	0.457866	0.477976
CGGA_P310	A	0.358413	0.326355	0.539335	0.658828	0.649297	0.769225	0.383012	0.608658	0.412796	0.647545	0.749385	0.53163	0.519839	0.83116	0.562083	0.60834	0.261332	0.761412	0.55625	0.563052	0.50794	0.3608	0.374061
CGGA_P311	A	0.417848	0.420295	0.656069	0.717961	0.67996	0.71463	0.30585	0.690571	0.46438	0.716718	0.798129	0.621967	0.496171	0.833387	0.623724	0.680591	0.0804304	0.751943	0.599702	0.597989	0.579861	0.385159	0.44843
CGGA_P314	B	0.227224	0.39267	0.560135	0.614029	0.649619	0.736536	0.316539	0.641684	0.362134	0.645384	0.590583	0.481202	0.354165	0.829679	0.509732	0.586151	0.113029	0.754946	0.48519	0.530563	0.452862	0.399531	0.492385
CGGA_P315	B	0.279629	0.312669	0.495865	0.607805	0.673077	0.746372	0.247444	0.605048	0.341202	0.667565	0.532843	0.481069	0.348224	0.841178	0.526262	0.564159	0.0643349	0.728792	0.427224	0.548645	0.473475	0.37425	0.46574
CGGA_P316	B	0.338275	0.283277	0.53279	0.636628	0.629402	0.787873	0.323679	0.581321	0.406202	0.64417	0.70557	0.521352	0.501061	0.84886	0.543795	0.639128	0.114316	0.774735	0.51676	0.536342	0.511986	0.40265	0.397624
CGGA_P319	B	0.252724	0.601596	0.495007	0.57201	0.655308	0.65913	0.290418	0.690463	0.430875	0.652699	0.605564	0.498532	0.414189	0.830357	0.540223	0.656296	0.100798	0.763987	0.469373	0.586172	0.50521	0.340258	0.649575
CGGA_P326	A	0.291817	0.399914	0.499474	0.649363	0.667294	0.738851	0.336139	0.628255	0.36555	0.700983	0.635765	0.500018	0.440753	0.829802	0.546894	0.614236	0.0840097	0.724891	0.455891	0.566804	0.492799	0.386283	0.464067
CGGA_P328	A	0.263181	0.432927	0.518375	0.651569	0.681534	0.697112	0.428529	0.683797	0.404793	0.720583	0.778852	0.625747	0.592392	0.845341	0.593938	0.673433	0.118392	0.733877	0.607288	0.644124	0.526205	0.411149	0.504526
CGGA_P335	B	0.259455	0.489777	0.539622	0.632004	0.658001	0.73761	0.292697	0.652504	0.313004	0.639426	0.618534	0.494043	0.410645	0.84433	0.517832	0.619244	0.107831	0.74786	0.496473	0.55469	0.475236	0.396604	0.5206
CGGA_P337	B	0.258174	0.386314	0.554412	0.626806	0.667196	0.702859	0.258378	0.693397	0.617815	0.697208	0.742178	0.573491	0.461467	0.854107	0.560364	0.687497	0.165187	0.787	0.607559	0.638137	0.557159	0.41314	0.521629
CGGA_P338	B	0.321717	0.290941	0.517888	0.681818	0.644602	0.711052	0.306542	0.652539	0.485461	0.680182	0.610135	0.57808	0.467721	0.844542	0.596044	0.699073	0.110453	0.772606	0.555613	0.606752	0.557194	0.410932	0.507132
CGGA_P346	A	0.208805	0.478154	0.556717	0.675359	0.671147	0.694534	0.314006	0.677593	0.475215	0.745192	0.74891	0.568799	0.509312	0.829567	0.575672	0.665064	0.183237	0.764607	0.640578	0.60506	0.539966	0.402858	0.501662
CGGA_P356	B	0.269679	0.403307	0.576996	0.641461	0.666826	0.751908	0.313163	0.702367	0.343998	0.653761	0.685378	0.540141	0.470061	0.842134	0.540641	0.596486	0.165496	0.75123	0.501461	0.587714	0.524011	0.384324	0.506732
CGGA_P358	A	0.345612	0.384188	0.611751	0.719182	0.67328	0.756193	0.305845	0.668317	0.43922	0.705213	0.785703	0.633856	0.490392	0.837451	0.571115	0.686187	0.0940773	0.772499	0.63801	0.641812	0.560334	0.456964	0.485176
CGGA_P364	A	0.266231	0.511766	0.52643	0.704948	0.685242	0.681736	0.304919	0.713946	0.558272	0.69977	0.818701	0.640526	0.563548	0.841654	0.578272	0.687371	0.0797803	0.778481	0.631788	0.647441	0.54713	0.433069	0.53374
CGGA_P385	B	0.304569	0.308776	0.453478	0.615204	0.616405	0.73393	0.323898	0.593695	0.371812	0.675829	0.515976	0.522065	0.383149	0.827841	0.522389	0.575501	0.0668576	0.764509	0.481814	0.55084	0.52394	0.424907	0.480832
CGGA_P388	A	0.277585	0.42385	0.563705	0.658084	0.650484	0.662978	0.302687	0.6544	0.391689	0.729872	0.764763	0.580674	0.483387	0.840523	0.600114	0.668001	0.132859	0.76929	0.600789	0.576557	0.549815	0.428732	0.478943
CGGA_P392	B	0.288819	0.426882	0.476697	0.57708	0.651386	0.692029	0.3625	0.618709	0.366178	0.667828	0.490673	0.520296	0.325687	0.857339	0.480237	0.597361	0.135798	0.738832	0.480216	0.581784	0.468216	0.372356	0.557843
CGGA_P399	B	0.297013	0.415383	0.479518	0.59208	0.668411	0.686362	0.23835	0.612034	0.351921	0.679338	0.459976	0.497557	0.29657	0.793019	0.496317	0.561102	0.0784945	0.72105	0.423277	0.558251	0.457154	0.384157	0.52567
CGGA_P401	A	0.227307	0.466009	0.525033	0.673936	0.682296	0.643995	0.321327	0.697194	0.491399	0.694226	0.740608	0.541897	0.458705	0.842423	0.58722	0.665833	0.125316	0.763204	0.61749	0.643902	0.559463	0.366518	0.559253
CGGA_P411	B	0.228751	0.530122	0.499146	0.617782	0.662813	0.674934	0.333739	0.684848	0.432733	0.680614	0.618734	0.545528	0.440588	0.809623	0.549422	0.631394	0.123498	0.748567	0.514212	0.584734	0.521828	0.402387	0.620501
CGGA_P415	A	0.280512	0.485419	0.599449	0.767348	0.657918	0.696437	0.546701	0.745278	0.58671	0.760612	0.915768	0.660225	0.67574	0.838495	0.64881	0.75105	0.153989	0.797431	0.811024	0.710895	0.595186	0.435911	0.482557
CGGA_P416	B	0.332562	0.396917	0.475931	0.57332	0.658121	0.678051	0.335216	0.638765	0.366797	0.665468	0.42615	0.511977	0.358464	0.833289	0.496453	0.564427	0.113039	0.723332	0.405039	0.549145	0.470697	0.393655	0.56092
CGGA_P421	B	0.219023	0.559879	0.50599	0.623549	0.670888	0.652885	0.333972	0.708598	0.428326	0.67126	0.614787	0.59795	0.529502	0.82728	0.556402	0.635721	0.0692905	0.729533	0.536541	0.6089	0.54725	0.366953	0.625257
CGGA_P422	B	0.271131	0.337962	0.496386	0.551169	0.650084	0.604221	0.288826	0.6139	0.43467	0.669143	0.47346	0.538602	0.309518	0.814039	0.502219	0.579614	0.14474	0.724967	0.484091	0.59816	0.434664	0.379513	0.483714
CGGA_P437	B	0.217789	0.395885	0.497701	0.547449	0.643501	0.691001	0.312684	0.653955	0.441763	0.62466	0.421516	0.481798	0.280513	0.802681	0.491493	0.564947	0.164876	0.750704	0.456873	0.54151	0.447549	0.402609	0.57688
CGGA_P438	B	0.27439	0.398	0.496414	0.580716	0.674536	0.714983	0.326773	0.686689	0.488504	0.643935	0.55126	0.529454	0.396669	0.843271	0.537705	0.671378	0.161121	0.762845	0.546376	0.613155	0.509525	0.384854	0.579208
CGGA_P439	A	0.288917	0.3802	0.509639	0.647605	0.695792	0.698304	0.370705	0.671116	0.501064	0.697685	0.70395	0.585569	0.442453	0.850778	0.587762	0.673304	0.153887	0.738236	0.517282	0.63742	0.551119	0.444436	0.518765
CGGA_P446	B	0.220726	0.417766	0.47893	0.532158	0.651909	0.707551	0.279764	0.638165	0.351602	0.62429	0.391854	0.450681	0.276899	0.809554	0.429469	0.554909	0.0907714	0.724244	0.434964	0.52312	0.402829	0.362605	0.596259
CGGA_P461	B	0.274783	0.416466	0.513361	0.648205	0.647252	0.708325	0.327796	0.680683	0.400642	0.65116	0.638107	0.589201	0.435767	0.853229	0.52585	0.650736	0.106842	0.758117	0.510379	0.605483	0.543984	0.391494	0.566909
CGGA_P468	B	0.212209	0.435239	0.521887	0.556827	0.641457	0.689478	0.270374	0.671574	0.417658	0.64451	0.479932	0.46781	0.28968	0.798673	0.461321	0.608314	0.132382	0.740643	0.482438	0.546149	0.473789	0.384747	0.575749
CGGA_P483	B	0.32207	0.480736	0.509259	0.605678	0.626601	0.658511	0.250412	0.706235	0.564916	0.643079	0.677613	0.596823	0.471647	0.843715	0.5677	0.699028	0.142812	0.774154	0.516161	0.641907	0.511751	0.382452	0.634523
CGGA_P492	B	0.264212	0.408069	0.477021	0.573005	0.655314	0.687913	0.322802	0.619237	0.409449	0.651325	0.504476	0.511076	0.341088	0.815594	0.503044	0.564183	0.155465	0.729424	0.455309	0.581605	0.450525	0.37364	0.548509
CGGA_P499	A	0.297837	0.413091	0.591809	0.693895	0.656965	0.670911	0.35328	0.701118	0.609757	0.745565	0.821953	0.640218	0.650633	0.83902	0.638819	0.748715	0.143388	0.794864	0.656188	0.681681	0.568093	0.419968	0.526734
CGGA_P5	A	0.258425	0.446248	0.499702	0.713616	0.648768	0.68918	0.424375	0.712279	0.536739	0.77013	0.75266	0.601065	0.577581	0.838008	0.579486	0.729676	0.118985	0.785321	0.631661	0.655598	0.549505	0.436426	0.577623
CGGA_P500	B	0.302218	0.372216	0.508561	0.56992	0.672562	0.659817	0.310184	0.605256	0.443416	0.644597	0.475784	0.538661	0.340921	0.813059	0.509701	0.584274	0.1232	0.718507	0.435744	0.56888	0.472854	0.394949	0.575013
CGGA_P501	B	0.303639	0.372915	0.51221	0.621389	0.668868	0.629757	0.308081	0.641192	0.499193	0.680347	0.609845	0.543176	0.450399	0.833224	0.559197	0.689325	0.120802	0.750787	0.508528	0.619058	0.508301	0.405735	0.580971
CGGA_P505	B	0.277753	0.328535	0.497958	0.591564	0.677795	0.682269	0.30145	0.627003	0.45867	0.67478	0.563418	0.550096	0.389541	0.829897	0.542807	0.621627	0.0927531	0.718421	0.449607	0.595743	0.497707	0.386063	0.491115
CGGA_P508	B	0.256321	0.387149	0.495747	0.585141	0.665598	0.659083	0.238162	0.656782	0.407701	0.661731	0.465266	0.515748	0.367069	0.837015	0.504847	0.601704	0.0433266	0.711554	0.428488	0.597523	0.48134	0.388834	0.535628
CGGA_P510	A	0.310595	0.486248	0.616861	0.704806	0.667989	0.655158	0.389391	0.695767	0.621125	0.731648	0.857614	0.657119	0.655703	0.845574	0.625708	0.790597	0.196864	0.801353	0.642412	0.683592	0.586801	0.424603	0.547599
CGGA_P512	A	0.269836	0.514855	0.518373	0.649883	0.653061	0.679176	0.266337	0.706083	0.498865	0.706256	0.602154	0.59552	0.402094	0.824047	0.605057	0.662819	0.108011	0.769514	0.528966	0.584144	0.513477	0.379682	0.574627
CGGA_P520	B	0.23771	0.402795	0.539555	0.605223	0.676428	0.670536	0.330389	0.686728	0.501052	0.649656	0.534302	0.498558	0.388553	0.839011	0.501467	0.565468	0.103825	0.731799	0.479831	0.594475	0.481422	0.392478	0.554818
CGGA_P568	B	0.225407	0.395348	0.550373	0.563289	0.67164	0.699471	0.32945	0.70209	0.33522	0.638519	0.590104	0.497595	0.407431	0.841201	0.529409	0.63356	0.218999	0.748305	0.483742	0.571535	0.506309	0.39849	0.59267
CGGA_P585	A	0.202184	0.546196	0.513243	0.688307	0.707888	0.719398	0.390302	0.718888	0.551532	0.724651	0.789499	0.660314	0.615154	0.834507	0.619109	0.694246	0.11444	0.756081	0.66702	0.654544	0.582874	0.403395	0.59915
CGGA_P594	A	0.288217	0.363198	0.496417	0.672688	0.671146	0.662986	0.282305	0.720344	0.523053	0.689885	0.664121	0.608826	0.473885	0.847981	0.614925	0.678292	0.157682	0.777242	0.52229	0.647882	0.536127	0.452395	0.578061
CGGA_P596	B	0.197365	0.465666	0.506087	0.60336	0.66488	0.715846	0.310171	0.675827	0.427773	0.633845	0.52434	0.434029	0.370091	0.8313	0.505173	0.567769	0.114839	0.725118	0.496158	0.548994	0.441469	0.402005	0.521096
CGGA_P604	B	0.23576	0.481454	0.504959	0.592741	0.64302	0.705323	0.334225	0.723838	0.425933	0.650542	0.59744	0.508021	0.364151	0.813076	0.525627	0.668428	0.161919	0.737094	0.466409	0.581624	0.497654	0.361619	0.624784
CGGA_P609	A	0.264823	0.60349	0.549645	0.656387	0.646021	0.682516	0.406938	0.66529	0.428378	0.673933	0.616736	0.530524	0.451866	0.855623	0.602575	0.614866	0.0569744	0.770135	0.434468	0.567218	0.533496	0.422778	0.615702
CGGA_P610	A	0.215177	0.429772	0.462421	0.707398	0.628452	0.717604	0.357773	0.651705	0.446479	0.702545	0.699478	0.576782	0.527404	0.836246	0.586756	0.65836	0.101355	0.774386	0.544159	0.596708	0.557661	0.405164	0.56552
CGGA_P615	B	0.27909	0.321408	0.456485	0.579697	0.627035	0.691174	0.249561	0.582834	0.455196	0.658057	0.404769	0.556701	0.372828	0.858487	0.472368	0.563578	0.0766236	0.738987	0.412649	0.577258	0.477891	0.381106	0.532288
CGGA_P619	A	0.328315	0.439768	0.557213	0.71561	0.654	0.663205	0.355835	0.719235	0.589202	0.723985	0.876333	0.677212	0.610938	0.848063	0.648028	0.75475	0.142644	0.80363	0.64672	0.69658	0.571421	0.423033	0.511804
CGGA_P623	A	0.336517	0.520707	0.613735	0.748266	0.685943	0.632137	0.421988	0.743901	0.628429	0.742084	0.853793	0.655348	0.565456	0.806683	0.627465	0.734785	0.360723	0.761178	0.626964	0.659254	0.586242	0.438281	0.570414
CGGA_P625	A	0.260961	0.526723	0.507029	0.706111	0.66873	0.720783	0.359311	0.764122	0.550456	0.690792	0.760816	0.591115	0.577595	0.857189	0.595005	0.740353	0.202602	0.768107	0.654672	0.664566	0.578719	0.426076	0.631195
CGGA_P633	A	0.264656	0.40465	0.47479	0.622722	0.665921	0.688914	0.367595	0.669372	0.543157	0.678338	0.591738	0.538905	0.429108	0.834701	0.541102	0.630594	0.123911	0.720739	0.532069	0.615183	0.510987	0.371656	0.581485
CGGA_P7	A	0.255818	0.613116	0.7095	0.807505	0.696314	0.707365	0.509876	0.81916	0.62636	0.803361	0.987513	0.714954	0.778379	0.834682	0.717524	0.802184	0.266576	0.842525	0.881134	0.751152	0.671617	0.440086	0.551203
CGGA_P83	A	0.269186	0.411427	0.525674	0.627399	0.706156	0.664779	0.292984	0.64217	0.489883	0.680757	0.642131	0.590197	0.395834	0.83426	0.551537	0.643369	0.104073	0.74457	0.570184	0.626186	0.495457	0.391191	0.485097
CGGA_P84	B	0.289052	0.306587	0.490748	0.622334	0.681075	0.662964	0.245301	0.605378	0.411802	0.698881	0.545231	0.516407	0.346587	0.81591	0.531518	0.62628	0.122335	0.72222	0.421642	0.587699	0.501178	0.391424	0.529731
CGGA_P86	B	0.272254	0.365764	0.473657	0.560819	0.654627	0.631359	0.275929	0.596016	0.354006	0.686116	0.480927	0.484343	0.300043	0.83897	0.465398	0.530512	0.190631	0.729854	0.462296	0.525958	0.429225	0.376149	0.558521
CGGA_P87	A	0.248739	0.467866	0.56144	0.687352	0.646332	0.791772	0.328076	0.660044	0.398572	0.713257	0.734514	0.521524	0.450374	0.85939	0.56818	0.655332	0.116317	0.781662	0.501458	0.590031	0.523256	0.459782	0.485633
CGGA_P89	A	0.214327	0.442255	0.510306	0.778319	0.671654	0.702967	0.437184	0.696897	0.489746	0.737812	0.85103	0.636954	0.66229	0.812548	0.624767	0.709012	0.203425	0.805661	0.744832	0.667207	0.61397	0.394897	0.531702
CGGA_P93	A	0.324254	0.36148	0.506205	0.63269	0.666761	0.686794	0.274511	0.656902	0.442523	0.717103	0.624016	0.555651	0.409561	0.824603	0.578142	0.672249	0.114539	0.746582	0.496089	0.645005	0.522855	0.416958	0.56822
CGGA_P98	B	0.278837	0.411816	0.538234	0.69177	0.630686	0.742608	0.303291	0.605039	0.413561	0.680422	0.605416	0.523045	0.449087	0.840435	0.499708	0.602487	0.0761335	0.753302	0.480212	0.585158	0.525323	0.429534	0.452565
CGGA_P99	A	0.289534	0.400729	0.528005	0.652021	0.655861	0.7329	0.295918	0.642504	0.387329	0.684769	0.641612	0.54032	0.424337	0.834889	0.544704	0.625073	0.111622	0.738679	0.474894	0.564033	0.472565	0.400963	0.475785
TCGA_TCGA-02-0047	A	0.280727	0.455905	0.487967	0.727622	0.640964	0.77308	0.306069	0.695599	0.536798	0.74634	0.787361	0.621903	0.530168	0.828939	0.59774	0.723198	0.124973	0.752069	0.620552	0.633489	0.569	0.411204	0.537873
TCGA_TCGA-02-0055	A	0.183299	0.619653	0.61214	0.809277	0.681946	0.728171	0.501854	0.75964	0.520801	0.788688	0.906284	0.696587	0.700167	0.794727	0.667977	0.743149	0.309024	0.806958	0.782742	0.688617	0.64859	0.462342	0.526356
TCGA_TCGA-02-2483	A	0.19985	0.597208	0.566728	0.709452	0.652936	0.710724	0.299607	0.75239	0.452402	0.665117	0.772301	0.583019	0.524109	0.78226	0.55546	0.672701	0.229554	0.722845	0.608125	0.628683	0.561408	0.392863	0.567515
TCGA_TCGA-02-2485	A	0.272807	0.50134	0.532625	0.655803	0.679333	0.684801	0.392566	0.6839	0.48287	0.666538	0.622562	0.464711	0.474963	0.820281	0.611673	0.666785	0.0994459	0.751237	0.440577	0.572298	0.532357	0.388477	0.549225
TCGA_TCGA-02-2486	A	0.268923	0.468439	0.670507	0.759897	0.678907	0.697151	0.330884	0.739129	0.644262	0.794401	0.928035	0.676537	0.651748	0.824606	0.637659	0.746756	0.214498	0.782761	0.711738	0.674767	0.623334	0.434008	0.447221
TCGA_TCGA-06-0125	A	0.217614	0.406668	0.457626	0.680102	0.644016	0.744447	0.260814	0.708089	0.470152	0.712536	0.691611	0.52421	0.475499	0.812538	0.612004	0.68324	0.103417	0.780739	0.557276	0.608334	0.5409	0.380894	0.515716
TCGA_TCGA-06-0129	A	0.273038	0.572457	0.51836	0.687548	0.689921	0.608594	0.260704	0.683778	0.550964	0.682803	0.765091	0.572556	0.487659	0.80796	0.560922	0.679802	0.0839536	0.738631	0.566802	0.614602	0.526764	0.376321	0.532574
TCGA_TCGA-06-0130	A	0.305107	0.607681	0.750304	0.781006	0.699162	0.756553	0.404097	0.790736	0.678795	0.735892	0.96063	0.704493	0.681373	0.846178	0.693276	0.759483	0.209277	0.824209	0.780154	0.694281	0.655004	0.48379	0.526439
TCGA_TCGA-06-0132	A	0.306826	0.469905	0.584853	0.76483	0.664626	0.76008	0.318551	0.739773	0.586459	0.770725	0.911832	0.704705	0.696886	0.837594	0.63098	0.760708	0.166615	0.78027	0.720002	0.710444	0.617388	0.41651	0.477987
TCGA_TCGA-06-0138	A	0.225561	0.543744	0.609259	0.725947	0.73329	0.714466	0.379516	0.726761	0.531727	0.736939	0.839454	0.640587	0.638996	0.836503	0.622126	0.686741	0.208301	0.751684	0.647103	0.658529	0.605024	0.419188	0.540471
TCGA_TCGA-06-0139	A	0.342823	0.568712	0.731119	0.849138	0.694417	0.740177	0.40151	0.855201	0.643407	0.801154	0.998649	0.804965	0.807197	0.897206	0.677282	0.762708	0.454767	0.832592	0.850176	0.766159	0.691977	0.463414	0.523985
TCGA_TCGA-06-0141	A	0.248925	0.497034	0.634966	0.83226	0.67209	0.694815	0.289174	0.806087	0.588512	0.802482	0.912919	0.687178	0.640235	0.857346	0.64596	0.745475	0.355963	0.81934	0.775927	0.679557	0.637854	0.486769	0.499695
TCGA_TCGA-06-0152	A	0.329937	0.567481	0.638789	0.735086	0.632275	0.77767	0.361123	0.722594	0.53519	0.691725	0.832113	0.596861	0.495901	0.824838	0.624783	0.698006	0.147195	0.782921	0.635785	0.650158	0.6193	0.436594	0.554937
TCGA_TCGA-06-0156	A	0.194656	0.596379	0.548844	0.789598	0.648095	0.700458	0.234181	0.782484	0.495628	0.735877	0.832315	0.617464	0.583047	0.80381	0.617324	0.732441	0.188567	0.785877	0.677171	0.640326	0.595108	0.418538	0.525937
TCGA_TCGA-06-0157	A	0.241801	0.442933	0.557219	0.670754	0.674581	0.722956	0.244209	0.703523	0.529719	0.707624	0.767419	0.530042	0.443793	0.809308	0.61719	0.693084	0.181132	0.759916	0.553387	0.626307	0.541868	0.380092	0.538842
TCGA_TCGA-06-0158	A	0.296742	0.429529	0.492776	0.69352	0.651596	0.753281	0.318799	0.694766	0.562265	0.718221	0.7898	0.568363	0.541393	0.830446	0.594635	0.710177	0.129445	0.764515	0.555477	0.627855	0.553322	0.39928	0.508035
TCGA_TCGA-06-0168	A	0.219159	0.517386	0.534469	0.725597	0.652636	0.775448	0.280988	0.756057	0.516022	0.76842	0.879638	0.666127	0.648075	0.824067	0.62627	0.747951	0.128412	0.745959	0.665788	0.664786	0.605824	0.426762	0.542413
TCGA_TCGA-06-0171	A	0.352616	0.561563	0.640099	0.882286	0.632772	0.765756	0.421992	0.825898	0.700378	0.798966	1	0.784754	0.837679	0.883786	0.676058	0.802945	0.65051	0.8647	0.843984	0.762233	0.673069	0.460885	0.454769
TCGA_TCGA-06-0174	A	0.202346	0.470481	0.484221	0.640312	0.674902	0.690034	0.232842	0.712999	0.398857	0.650752	0.675468	0.535747	0.517819	0.835614	0.578687	0.647148	0.112878	0.738992	0.573831	0.597967	0.542815	0.352162	0.583969
TCGA_TCGA-06-0178	A	0.25841	0.552555	0.643351	0.74208	0.732712	0.632442	0.291504	0.727446	0.496738	0.680734	0.784479	0.631691	0.539458	0.821919	0.582022	0.645666	0.181457	0.710201	0.606553	0.639514	0.556519	0.422783	0.556779
TCGA_TCGA-06-0184	A	0.22854	0.448559	0.55967	0.761914	0.664475	0.672694	0.306402	0.713558	0.5924	0.734553	0.881264	0.693056	0.67839	0.836649	0.631284	0.745025	0.256079	0.775637	0.648079	0.694441	0.615018	0.450519	0.506646
TCGA_TCGA-06-0187	A	0.238391	0.493136	0.496684	0.708788	0.661878	0.721231	0.266692	0.69198	0.527839	0.721406	0.793281	0.551276	0.530448	0.801193	0.651465	0.703493	0.210943	0.770283	0.627743	0.627526	0.573302	0.436988	0.514769
TCGA_TCGA-06-0190	A	0.183291	0.59191	0.595765	0.788891	0.673254	0.767456	0.434527	0.751266	0.553678	0.726014	0.890315	0.691112	0.705752	0.817597	0.659166	0.76371	0.281786	0.814064	0.77007	0.675871	0.636129	0.407328	0.559213
TCGA_TCGA-06-0210	A	0.231712	0.481498	0.570077	0.738532	0.665268	0.756773	0.262467	0.748422	0.603994	0.757217	0.865976	0.65532	0.630349	0.833949	0.648409	0.737269	0.201535	0.802861	0.694829	0.648675	0.6135	0.420986	0.514988
TCGA_TCGA-06-0211	A	0.237882	0.49772	0.527128	0.754094	0.659837	0.706039	0.270487	0.730115	0.503532	0.722814	0.792774	0.588814	0.498564	0.806518	0.626594	0.691843	0.195356	0.774289	0.593534	0.634853	0.562288	0.428108	0.5225
TCGA_TCGA-06-0219	A	0.255305	0.528156	0.625795	0.723805	0.684633	0.685265	0.271099	0.726127	0.51782	0.698121	0.76753	0.595344	0.531375	0.797636	0.611901	0.676796	0.12223	0.733826	0.58991	0.624957	0.572058	0.396983	0.566804
TCGA_TCGA-06-0221	B	0.248538	0.444169	0.430294	0.610333	0.596311	0.729107	0.235759	0.65756	0.355153	0.62432	0.518691	0.452962	0.353142	0.830437	0.519199	0.61583	0.0698845	0.746312	0.507842	0.568539	0.45985	0.37005	0.547027
TCGA_TCGA-06-0238	A	0.228764	0.568643	0.610949	0.718703	0.66844	0.706737	0.335856	0.755137	0.581519	0.700836	0.80631	0.627417	0.6262	0.835471	0.582245	0.696218	0.089727	0.747566	0.62602	0.66085	0.57956	0.391478	0.566881
TCGA_TCGA-06-0644	A	0.215975	0.519522	0.587155	0.737221	0.675562	0.726758	0.271094	0.79156	0.530392	0.720174	0.850055	0.626714	0.532549	0.81693	0.640984	0.715951	0.186263	0.792497	0.755058	0.652746	0.620949	0.443284	0.539663
TCGA_TCGA-06-0645	A	0.253109	0.552481	0.572989	0.807493	0.652049	0.747745	0.431568	0.759207	0.572177	0.750387	0.927223	0.731135	0.715233	0.852873	0.658857	0.757302	0.231325	0.788012	0.759521	0.716623	0.624767	0.432938	0.519406
TCGA_TCGA-06-0646	A	0.26796	0.535193	0.509781	0.771928	0.644273	0.739723	0.426049	0.710402	0.521486	0.715603	0.856623	0.627979	0.608326	0.83393	0.627305	0.710091	0.130165	0.770071	0.641929	0.65625	0.58677	0.397234	0.531736
TCGA_TCGA-06-0649	A	0.230785	0.445685	0.595482	0.762971	0.702776	0.675401	0.303217	0.73454	0.559153	0.744868	0.847886	0.605595	0.590668	0.808505	0.616686	0.724554	0.149893	0.797784	0.677462	0.65777	0.599164	0.448983	0.464398
TCGA_TCGA-06-0686	A	0.230887	0.505017	0.502805	0.656682	0.640898	0.762196	0.259665	0.721187	0.462647	0.676571	0.73092	0.558644	0.557034	0.830732	0.575747	0.680569	0.164295	0.733809	0.587348	0.604138	0.551757	0.378013	0.553531
TCGA_TCGA-06-0743	A	0.253083	0.416227	0.559439	0.685044	0.655613	0.742521	0.242865	0.680349	0.462626	0.705226	0.736694	0.549283	0.42728	0.791431	0.595646	0.659053	0.140626	0.755759	0.510138	0.58657	0.559932	0.392854	0.465061
TCGA_TCGA-06-0744	A	0.27478	0.44623	0.508865	0.634474	0.658869	0.76981	0.265835	0.6891	0.435669	0.670206	0.700412	0.494221	0.457121	0.846586	0.59381	0.64977	0.134842	0.770489	0.516272	0.583423	0.524524	0.390977	0.5332
TCGA_TCGA-06-0745	A	0.219048	0.522066	0.570848	0.681698	0.681298	0.745745	0.362747	0.725127	0.514107	0.712477	0.817498	0.603146	0.584016	0.83047	0.587959	0.668683	0.223719	0.757935	0.601619	0.613419	0.565432	0.394529	0.531855
TCGA_TCGA-06-0747	A	0.249359	0.404019	0.491621	0.635172	0.632945	0.72154	0.274167	0.661352	0.438175	0.707876	0.621306	0.474774	0.432712	0.801091	0.57151	0.665376	0.118916	0.782865	0.471929	0.547458	0.534177	0.421531	0.46142
TCGA_TCGA-06-0749	A	0.295397	0.422235	0.559487	0.728925	0.668527	0.742988	0.367655	0.668719	0.544542	0.732356	0.842367	0.613367	0.636864	0.833526	0.587982	0.682436	0.113879	0.760551	0.57392	0.642568	0.582418	0.430668	0.446333
TCGA_TCGA-06-0750	A	0.210549	0.436287	0.55384	0.752817	0.668962	0.717902	0.301797	0.736543	0.530146	0.737849	0.842846	0.595076	0.549799	0.841497	0.636774	0.722024	0.270267	0.769561	0.671984	0.639507	0.592851	0.439511	0.483455
TCGA_TCGA-06-0878	A	0.228994	0.539714	0.485764	0.787023	0.659315	0.694053	0.28648	0.736636	0.562301	0.744071	0.822993	0.607813	0.588895	0.801919	0.657439	0.698253	0.180675	0.793714	0.657362	0.662735	0.596221	0.417893	0.560056
TCGA_TCGA-06-0882	A	0.246134	0.416596	0.528441	0.75515	0.632458	0.744436	0.286356	0.702625	0.550735	0.744484	0.833408	0.670363	0.58302	0.828124	0.647268	0.711295	0.173965	0.80334	0.607942	0.644017	0.579004	0.4504	0.516829
TCGA_TCGA-06-1804	A	0.221173	0.348925	0.477541	0.636737	0.629164	0.723519	0.178258	0.686406	0.494405	0.692821	0.715403	0.571891	0.367347	0.81414	0.604064	0.688356	0.226121	0.786902	0.455046	0.548982	0.518881	0.416639	0.428297
TCGA_TCGA-06-2557	A	0.336905	0.55439	0.64036	0.765096	0.657097	0.703939	0.310631	0.726222	0.638876	0.729324	0.885457	0.643459	0.600774	0.840206	0.626315	0.740693	0.100875	0.818013	0.631246	0.673369	0.584917	0.422487	0.554217
TCGA_TCGA-06-2558	A	0.236989	0.474065	0.542221	0.679148	0.665656	0.758473	0.25516	0.72859	0.481958	0.705975	0.736592	0.547474	0.460722	0.820011	0.593838	0.692076	0.158967	0.746473	0.617251	0.607263	0.538108	0.412574	0.548358
TCGA_TCGA-06-2559	A	0.196522	0.531017	0.477837	0.672523	0.666627	0.673647	0.252243	0.710146	0.450563	0.723565	0.688572	0.530249	0.502841	0.817198	0.618701	0.63574	0.0937008	0.768955	0.592466	0.584762	0.55342	0.407879	0.546786
TCGA_TCGA-06-2561	A	0.2422	0.467877	0.538765	0.738293	0.644823	0.710733	0.297148	0.685007	0.596187	0.736676	0.823357	0.593849	0.557542	0.838135	0.640917	0.696338	0.109515	0.806305	0.632917	0.612421	0.571355	0.455063	0.520097
TCGA_TCGA-06-2562	A	0.212252	0.456291	0.485236	0.75714	0.643478	0.754285	0.249255	0.719182	0.449185	0.770629	0.786632	0.58702	0.523435	0.819126	0.61517	0.707381	0.151141	0.791884	0.664638	0.627	0.581626	0.447176	0.524769
TCGA_TCGA-06-2563	A	0.250619	0.45253	0.501693	0.702355	0.642446	0.74042	0.297055	0.69019	0.491841	0.689855	0.678535	0.498511	0.463481	0.838835	0.597553	0.666576	0.156877	0.788262	0.54014	0.57544	0.526827	0.396019	0.537414
TCGA_TCGA-06-2564	A	0.204213	0.439159	0.495715	0.698917	0.635847	0.692236	0.247739	0.724877	0.503426	0.739858	0.74938	0.580753	0.505678	0.825241	0.658002	0.693288	0.183236	0.781355	0.580963	0.634269	0.557469	0.431168	0.525385
TCGA_TCGA-06-2565	A	0.232619	0.397462	0.485002	0.682708	0.636326	0.729983	0.252547	0.683552	0.492433	0.686995	0.64757	0.490127	0.40516	0.787435	0.578857	0.671153	0.113368	0.79797	0.527985	0.552686	0.530465	0.411701	0.511449
TCGA_TCGA-06-2567	A	0.206262	0.548427	0.601958	0.735774	0.658319	0.700187	0.250942	0.726427	0.559312	0.729604	0.817383	0.596746	0.559052	0.836428	0.624402	0.711832	0.243101	0.776095	0.60772	0.646785	0.578651	0.437317	0.471495
TCGA_TCGA-06-2569	B	0.176524	0.484252	0.493974	0.580966	0.645651	0.720086	0.370566	0.688093	0.22525	0.679017	0.519708	0.505128	0.459375	0.782691	0.572976	0.559414	0.157289	0.751813	0.533986	0.523235	0.465852	0.387898	0.568497
TCGA_TCGA-06-2570	A	0.242549	0.472981	0.538031	0.70157	0.701782	0.721638	0.295148	0.726838	0.51907	0.728301	0.815442	0.600095	0.509906	0.821379	0.599079	0.710582	0.188551	0.745225	0.57774	0.630507	0.560944	0.399809	0.567976
TCGA_TCGA-06-5408	A	0.179805	0.4358	0.462308	0.707309	0.665385	0.702358	0.300544	0.711239	0.493233	0.66225	0.707229	0.524164	0.51199	0.787016	0.611411	0.696559	0.117171	0.774006	0.585692	0.602731	0.533632	0.398193	0.544645
TCGA_TCGA-06-5410	A	0.319102	0.561661	0.61996	0.826445	0.666696	0.741451	0.382753	0.820684	0.63241	0.804805	0.974998	0.780759	0.815773	0.882064	0.672665	0.773927	0.385022	0.828556	0.829129	0.752699	0.666384	0.475997	0.522931
TCGA_TCGA-06-5411	A	0.237089	0.460872	0.51396	0.696753	0.61455	0.742915	0.298113	0.695258	0.439528	0.669842	0.748797	0.599213	0.521476	0.867948	0.543841	0.67163	0.109548	0.748152	0.594911	0.621488	0.541298	0.36926	0.540655
TCGA_TCGA-06-5412	A	0.300855	0.503545	0.626957	0.818006	0.677219	0.700089	0.401233	0.742595	0.586067	0.742499	0.909064	0.694766	0.707225	0.829294	0.649734	0.74811	0.264604	0.803243	0.720125	0.683455	0.62896	0.493664	0.535289
TCGA_TCGA-06-5413	A	0.267649	0.533325	0.614061	0.689745	0.679182	0.705888	0.253202	0.7954	0.535557	0.736365	0.809818	0.61685	0.522461	0.81699	0.627732	0.700353	0.216252	0.761374	0.685093	0.640352	0.581236	0.424974	0.562028
TCGA_TCGA-06-5414	A	0.239684	0.482442	0.532791	0.711234	0.635231	0.714739	0.284829	0.728907	0.554945	0.724712	0.836998	0.587163	0.586855	0.838163	0.62734	0.722413	0.201862	0.76411	0.630115	0.618242	0.577608	0.417572	0.533077
TCGA_TCGA-06-5416	B	0.187482	0.510746	0.51654	0.676492	0.626631	0.689282	0.289077	0.707044	0.379798	0.675136	0.569957	0.431033	0.439454	0.805098	0.546231	0.566423	0.0200256	0.747664	0.519298	0.514477	0.53629	0.368324	0.57161
TCGA_TCGA-06-5417	B	0.168903	0.496289	0.523158	0.635134	0.689118	0.623222	0.315939	0.684351	0.387379	0.668418	0.572832	0.463193	0.400029	0.801285	0.559733	0.638436	0.108366	0.734987	0.509722	0.56227	0.491605	0.433151	0.591628
TCGA_TCGA-06-5418	A	0.15689	0.477148	0.515816	0.731866	0.643677	0.713265	0.251692	0.723229	0.508411	0.734847	0.807656	0.609657	0.612078	0.812248	0.634954	0.69799	0.189452	0.781055	0.647237	0.629303	0.596994	0.415591	0.510304
TCGA_TCGA-06-5856	A	0.214546	0.462822	0.540253	0.686763	0.685581	0.676182	0.254748	0.716136	0.512153	0.693737	0.750688	0.572886	0.522743	0.82606	0.625242	0.697407	0.131238	0.784497	0.647475	0.666995	0.566262	0.416143	0.602688
TCGA_TCGA-06-5858	A	0.23012	0.539311	0.491098	0.67828	0.61466	0.755617	0.261176	0.773811	0.486312	0.705158	0.751125	0.551379	0.512477	0.816644	0.605036	0.716921	0.114472	0.771058	0.616367	0.623196	0.544263	0.397015	0.533665
TCGA_TCGA-06-5859	A	0.218407	0.529593	0.597186	0.706864	0.688295	0.635507	0.384069	0.706686	0.55377	0.719462	0.73744	0.558114	0.560373	0.767919	0.630786	0.663303	0.136909	0.783918	0.537192	0.63653	0.559201	0.37924	0.560067
TCGA_TCGA-08-0386	A	0.201921	0.425688	0.452882	0.644338	0.669486	0.75213	0.250129	0.676668	0.396058	0.71597	0.633665	0.486092	0.39848	0.812948	0.59576	0.659697	0.125085	0.761837	0.492624	0.573657	0.521288	0.371428	0.47534
TCGA_TCGA-12-0616	A	0.230953	0.546676	0.632353	0.660894	0.687208	0.664261	0.292976	0.716682	0.504747	0.692211	0.737964	0.552682	0.53282	0.830686	0.561194	0.673061	0.0890333	0.722381	0.56796	0.609906	0.58522	0.383247	0.556632
TCGA_TCGA-12-0618	B	0.196213	0.426196	0.499407	0.635928	0.646243	0.697576	0.259841	0.659159	0.415986	0.650457	0.59177	0.476678	0.442464	0.811054	0.585408	0.610224	0.0897745	0.73547	0.510958	0.556648	0.521738	0.368875	0.522735
TCGA_TCGA-12-0619	A	0.165347	0.496434	0.532549	0.740373	0.653163	0.719141	0.37336	0.722067	0.541169	0.730866	0.855064	0.643426	0.631493	0.797648	0.637978	0.72682	0.203414	0.790919	0.678634	0.643093	0.597131	0.418229	0.501008
TCGA_TCGA-12-0821	A	0.184415	0.462178	0.50517	0.637595	0.678159	0.707495	0.205154	0.728222	0.41982	0.689624	0.646705	0.486815	0.431521	0.811183	0.601627	0.663362	0.127586	0.76585	0.494285	0.571832	0.505449	0.379047	0.527649
TCGA_TCGA-12-1597	B	0.200557	0.474348	0.551068	0.665305	0.681025	0.688974	0.312775	0.696054	0.438932	0.669259	0.711457	0.562721	0.488776	0.840024	0.577074	0.659286	0.109154	0.726134	0.550649	0.636395	0.52262	0.376471	0.536282
TCGA_TCGA-12-3650	A	0.201999	0.526724	0.511527	0.669357	0.636328	0.692769	0.242555	0.691685	0.450959	0.632939	0.698269	0.523271	0.499615	0.855945	0.580142	0.646182	0.118638	0.734233	0.495091	0.611885	0.541571	0.382834	0.545073
TCGA_TCGA-12-3652	A	0.210945	0.478913	0.536962	0.695612	0.659787	0.700777	0.236054	0.703154	0.404576	0.667277	0.621068	0.510625	0.46077	0.798895	0.569995	0.604469	0.0900906	0.756353	0.47322	0.560319	0.557857	0.400349	0.52874
TCGA_TCGA-12-3653	A	0.257416	0.476774	0.513442	0.697656	0.651427	0.683647	0.26075	0.706104	0.524546	0.671132	0.707657	0.508957	0.461005	0.803999	0.613507	0.660655	0.152269	0.789187	0.5124	0.609529	0.536746	0.39705	0.515992
TCGA_TCGA-12-5295	A	0.242752	0.540037	0.642724	0.694601	0.683378	0.671699	0.367867	0.71694	0.535702	0.708738	0.826375	0.567579	0.613448	0.806549	0.607907	0.697955	0.176794	0.767894	0.616564	0.631607	0.581855	0.431802	0.574782
TCGA_TCGA-12-5299	A	0.211045	0.470076	0.528611	0.715514	0.675295	0.70627	0.295414	0.734862	0.501695	0.691725	0.779137	0.592271	0.513579	0.817642	0.620153	0.707592	0.153741	0.744743	0.612538	0.628923	0.567463	0.412728	0.519548
TCGA_TCGA-14-0736	A	0.464494	0.477701	0.714598	0.77617	0.696689	0.747367	0.321984	0.747748	0.584779	0.757216	0.876726	0.632896	0.591242	0.821144	0.592403	0.680838	0.148913	0.740568	0.670895	0.657852	0.629048	0.438644	0.483345
TCGA_TCGA-14-0781	A	0.188489	0.455151	0.535644	0.739441	0.699397	0.733833	0.302218	0.748751	0.471608	0.768757	0.85822	0.628838	0.592558	0.813355	0.649184	0.736967	0.290638	0.800545	0.701937	0.648333	0.606656	0.47669	0.532722
TCGA_TCGA-14-0787	A	0.245068	0.476002	0.529309	0.680803	0.673639	0.726129	0.250076	0.726284	0.456115	0.73316	0.790412	0.578476	0.500195	0.823108	0.61905	0.679387	0.103716	0.758918	0.620634	0.632508	0.567382	0.420649	0.530541
TCGA_TCGA-14-0789	A	0.284538	0.430088	0.53988	0.764461	0.665637	0.741747	0.3133	0.741654	0.617321	0.752954	0.88992	0.644986	0.643013	0.815905	0.662106	0.747239	0.169194	0.806156	0.749879	0.698138	0.622796	0.465273	0.511736
TCGA_TCGA-14-0790	A	0.229174	0.395889	0.513897	0.624843	0.672076	0.710374	0.188572	0.70582	0.421078	0.680155	0.525726	0.445429	0.349186	0.795369	0.592014	0.632711	0.0704317	0.747891	0.406222	0.528864	0.51915	0.410826	0.569884
TCGA_TCGA-14-0817	A	0.319567	0.581805	0.654859	0.758459	0.679342	0.700786	0.367311	0.723455	0.592492	0.723768	0.873117	0.665587	0.637505	0.841174	0.620504	0.712775	0.163017	0.756887	0.650797	0.669411	0.611696	0.425024	0.520434
TCGA_TCGA-14-0871	A	0.12372	0.513359	0.454351	0.619181	0.645378	0.719181	0.238025	0.713043	0.307426	0.670475	0.61712	0.499575	0.445109	0.763581	0.554983	0.623872	0.0746492	0.738752	0.484394	0.493417	0.49816	0.330335	0.594607
TCGA_TCGA-14-1034	A	0.16847	0.455758	0.483533	0.677024	0.653261	0.670083	0.257507	0.697982	0.451385	0.746124	0.700657	0.503026	0.472785	0.788021	0.624928	0.70218	0.108086	0.768563	0.572561	0.595427	0.530333	0.416478	0.543098
TCGA_TCGA-14-1402	A	0.232573	0.521081	0.651705	0.724485	0.68936	0.680459	0.242349	0.713516	0.511878	0.729536	0.759812	0.5634	0.49461	0.794816	0.589865	0.666398	0.126656	0.752132	0.593034	0.576307	0.586487	0.407319	0.527145
TCGA_TCGA-14-1823	A	0.263022	0.533907	0.61596	0.76547	0.723187	0.681427	0.317411	0.740454	0.547646	0.731747	0.852433	0.633257	0.601848	0.773967	0.634863	0.708223	0.133325	0.755134	0.66118	0.648191	0.611131	0.463236	0.537358
TCGA_TCGA-14-1825	A	0.207019	0.503491	0.510892	0.672085	0.631973	0.688218	0.246183	0.67875	0.413818	0.671337	0.637574	0.515075	0.462652	0.811577	0.55815	0.643696	0.12065	0.744402	0.509506	0.560571	0.508862	0.389282	0.569987
TCGA_TCGA-14-1829	A	0.219836	0.541453	0.654798	0.744185	0.702706	0.675413	0.397626	0.743388	0.571072	0.726128	0.807743	0.574362	0.620857	0.807336	0.595749	0.692881	0.197935	0.737957	0.674059	0.648601	0.607452	0.435395	0.561925
TCGA_TCGA-14-2554	A	0.282613	0.476209	0.60455	0.749664	0.687472	0.71354	0.312188	0.70069	0.523395	0.714669	0.808012	0.600542	0.554915	0.797008	0.632104	0.70094	0.157796	0.76011	0.581043	0.618275	0.577843	0.435716	0.495133
TCGA_TCGA-15-0742	B	0.233553	0.439345	0.476892	0.642995	0.649327	0.732092	0.194993	0.672751	0.393921	0.673985	0.648773	0.483697	0.450267	0.812205	0.587091	0.625415	0.143414	0.753781	0.515757	0.567028	0.510692	0.39879	0.549109
TCGA_TCGA-15-1444	A	0.276974	0.493551	0.538573	0.674528	0.657385	0.631971	0.457455	0.687397	0.529805	0.710592	0.787031	0.575871	0.635049	0.829726	0.593	0.696233	0.184296	0.750085	0.526481	0.630609	0.533384	0.424539	0.549903
TCGA_TCGA-16-0846	A	0.307685	0.494913	0.621552	0.711437	0.710037	0.776541	0.275104	0.705026	0.627182	0.699754	0.807175	0.573383	0.513571	0.834156	0.616526	0.71143	0.116017	0.743584	0.598569	0.619918	0.580112	0.437901	0.522577
TCGA_TCGA-16-1045	A	0.268451	0.441129	0.558479	0.776479	0.686389	0.712657	0.323486	0.801724	0.593925	0.77292	0.880154	0.664508	0.628227	0.8323	0.6317	0.773388	0.166082	0.828492	0.754159	0.696117	0.604391	0.455531	0.507549
TCGA_TCGA-19-0957	A	0.230326	0.459515	0.528068	0.689368	0.637021	0.677052	0.243083	0.718546	0.539284	0.714884	0.793393	0.571474	0.526093	0.817205	0.608351	0.725455	0.0685397	0.788254	0.653491	0.61688	0.555657	0.410509	0.550036
TCGA_TCGA-19-1389	A	0.153434	0.51421	0.519103	0.783437	0.719166	0.72056	0.366559	0.783235	0.576569	0.777693	0.90542	0.666344	0.622627	0.785327	0.701813	0.747047	0.246836	0.808089	0.803804	0.675273	0.633411	0.468959	0.514627
TCGA_TCGA-19-1390	B	0.234475	0.532663	0.474645	0.617309	0.599511	0.643747	0.315061	0.687531	0.335852	0.647272	0.609533	0.431241	0.410995	0.839402	0.520766	0.627639	0.122948	0.747684	0.472868	0.54482	0.510089	0.314462	0.575249
TCGA_TCGA-19-1787	A	0.232991	0.558558	0.505689	0.63871	0.646189	0.737145	0.272804	0.709836	0.528634	0.733809	0.786636	0.535955	0.478761	0.82797	0.600014	0.71737	0.0926313	0.764689	0.586102	0.6147	0.552706	0.420868	0.486355
TCGA_TCGA-19-2619	A	0.210438	0.483971	0.460222	0.670627	0.643432	0.732995	0.350174	0.716347	0.354787	0.714988	0.67341	0.516149	0.486418	0.802299	0.620067	0.658097	0.194745	0.781948	0.501912	0.584157	0.53893	0.416104	0.551308
TCGA_TCGA-19-2620	A	0.202661	0.387525	0.488825	0.726175	0.660029	0.732361	0.225447	0.660856	0.470412	0.734179	0.727097	0.530603	0.522811	0.836231	0.621748	0.727627	0.13968	0.797885	0.543953	0.592985	0.553041	0.4437	0.521305
TCGA_TCGA-19-2624	B	0.20167	0.507608	0.4647	0.631469	0.653029	0.707908	0.355667	0.704844	0.319403	0.691706	0.511485	0.440068	0.437573	0.82769	0.584639	0.610337	0.0615318	0.750617	0.372683	0.540959	0.514906	0.389841	0.572123
TCGA_TCGA-19-2625	A	0.161708	0.427892	0.475701	0.677838	0.695951	0.714162	0.322378	0.708392	0.399621	0.702779	0.732132	0.534531	0.526798	0.81907	0.611598	0.686105	0.0853651	0.73947	0.590495	0.577143	0.544413	0.412179	0.551081
TCGA_TCGA-19-2629	A	0.267162	0.501342	0.587459	0.660698	0.677938	0.630249	0.339193	0.708247	0.573654	0.681197	0.782606	0.570443	0.517239	0.84205	0.575757	0.732175	0.106605	0.755422	0.581282	0.583906	0.532834	0.426303	0.551855
TCGA_TCGA-19-4065	A	0.219936	0.534688	0.544665	0.750246	0.65837	0.745112	0.335746	0.752115	0.518675	0.767445	0.864829	0.654056	0.560289	0.816433	0.635421	0.701975	0.0816235	0.811064	0.759129	0.634286	0.608972	0.437164	0.547966
TCGA_TCGA-19-5960	A	0.175092	0.452878	0.499498	0.611785	0.702073	0.725146	0.235836	0.679764	0.424754	0.647983	0.493196	0.51497	0.317206	0.777621	0.606947	0.576986	0.00643278	0.755104	0.408447	0.530281	0.47847	0.386714	0.539314
TCGA_TCGA-26-1442	B	0.288449	0.264251	0.481434	0.622401	0.642426	0.77885	0.303601	0.642033	0.406616	0.729414	0.579529	0.501168	0.374405	0.837606	0.527221	0.638746	0.108727	0.76045	0.46724	0.577983	0.512901	0.408124	0.492317
TCGA_TCGA-26-5132	A	0.178131	0.509927	0.530579	0.649893	0.65245	0.740992	0.20923	0.761741	0.429754	0.70691	0.708053	0.530059	0.534853	0.816093	0.638073	0.675658	0.0924534	0.768493	0.566951	0.604782	0.539658	0.411319	0.503741
TCGA_TCGA-26-5133	B	0.213641	0.415553	0.499016	0.613865	0.662419	0.71313	0.356373	0.675395	0.324093	0.660975	0.542962	0.478261	0.398329	0.804245	0.526169	0.587602	0.0808256	0.751892	0.502618	0.579298	0.514954	0.428843	0.528721
TCGA_TCGA-26-5134	A	0.2231	0.524995	0.507774	0.642632	0.643044	0.677004	0.255052	0.70616	0.467535	0.681705	0.693829	0.523925	0.420632	0.815195	0.566624	0.654253	0.0494156	0.753748	0.522301	0.575495	0.539559	0.392921	0.575848
TCGA_TCGA-26-5135	A	0.274809	0.42782	0.515412	0.673345	0.661436	0.769074	0.285834	0.714646	0.440191	0.682212	0.813945	0.588103	0.568874	0.850897	0.626538	0.684125	0.147952	0.753341	0.624062	0.626937	0.571646	0.435931	0.498236
TCGA_TCGA-26-5136	A	0.229367	0.539447	0.610732	0.721591	0.664402	0.661628	0.243831	0.740088	0.504859	0.75282	0.848324	0.601552	0.515107	0.811093	0.648541	0.70228	0.0710218	0.778723	0.599415	0.619299	0.569107	0.440977	0.520109
TCGA_TCGA-26-5139	A	0.205034	0.467859	0.499314	0.706341	0.639005	0.723655	0.239048	0.716383	0.491645	0.728492	0.762783	0.570793	0.520452	0.81779	0.629956	0.709366	0.0859161	0.768418	0.570215	0.611195	0.578217	0.418029	0.519391
TCGA_TCGA-27-1830	A	0.173975	0.523355	0.544216	0.776581	0.666942	0.719858	0.364289	0.717716	0.516317	0.75189	0.789605	0.584939	0.600871	0.841351	0.618802	0.717856	0.181242	0.784249	0.650728	0.590946	0.597803	0.425841	0.532179
TCGA_TCGA-27-1831	A	0.291482	0.543516	0.674536	0.723114	0.688587	0.675517	0.349472	0.736561	0.520745	0.746512	0.821984	0.611162	0.606822	0.806586	0.634206	0.684035	0.133763	0.728435	0.637893	0.641076	0.620356	0.459269	0.565737
TCGA_TCGA-27-1832	A	0.202588	0.5566	0.645945	0.737157	0.6718	0.677663	0.333222	0.731446	0.534096	0.75001	0.883616	0.608708	0.577613	0.812406	0.638111	0.741888	0.208052	0.777919	0.604309	0.639236	0.585183	0.485395	0.516269
TCGA_TCGA-27-1834	A	0.326556	0.405345	0.556483	0.681885	0.687656	0.705692	0.272096	0.694292	0.618306	0.740225	0.735454	0.55981	0.498389	0.81279	0.614064	0.709419	0.0936848	0.792451	0.606246	0.599669	0.563256	0.470107	0.492471
TCGA_TCGA-27-1835	B	0.24609	0.396913	0.524021	0.642501	0.646757	0.766272	0.268459	0.691484	0.372832	0.653552	0.550626	0.444129	0.446513	0.790569	0.597632	0.626167	0.154401	0.79941	0.44001	0.527035	0.496351	0.42798	0.569089
TCGA_TCGA-27-1837	A	0.286893	0.430609	0.520339	0.645819	0.651848	0.729393	0.262627	0.699843	0.516472	0.700337	0.754551	0.549215	0.463944	0.842291	0.612756	0.715068	0.116274	0.744276	0.535713	0.612575	0.569289	0.40066	0.531289
TCGA_TCGA-27-2519	A	0.237531	0.492908	0.603548	0.736584	0.680634	0.682895	0.324108	0.763007	0.549454	0.745691	0.86107	0.629733	0.509839	0.823046	0.644044	0.715397	0.13453	0.756512	0.670864	0.65987	0.575732	0.46703	0.5526
TCGA_TCGA-27-2521	B	0.154255	0.473503	0.512317	0.626173	0.671149	0.711277	0.239968	0.674407	0.384371	0.655851	0.594002	0.527171	0.405674	0.837997	0.53758	0.621645	0.116643	0.717652	0.49035	0.561154	0.527098	0.386718	0.553242
TCGA_TCGA-27-2523	A	0.259991	0.454867	0.498738	0.623536	0.637918	0.699712	0.24755	0.703531	0.425498	0.661724	0.658502	0.475133	0.433161	0.826506	0.56104	0.65534	0.0666637	0.766102	0.528648	0.584675	0.534349	0.383641	0.549156
TCGA_TCGA-27-2524	A	0.205681	0.554885	0.562834	0.754509	0.679081	0.758302	0.286075	0.748791	0.435772	0.701171	0.830352	0.638221	0.633145	0.8095	0.631222	0.709296	0.118237	0.738812	0.650479	0.678963	0.61592	0.424682	0.545652
TCGA_TCGA-27-2526	A	0.252146	0.462642	0.724349	0.684477	0.6742	0.671852	0.257652	0.723608	0.521658	0.742594	0.749744	0.542779	0.523636	0.808188	0.615187	0.671761	0.158201	0.732376	0.545533	0.618143	0.582922	0.470544	0.543188
TCGA_TCGA-27-2528	A	0.195829	0.445759	0.4844	0.635133	0.657476	0.726634	0.245311	0.697248	0.398487	0.679232	0.558754	0.442962	0.418887	0.782027	0.617323	0.65929	0.158355	0.779472	0.522071	0.559753	0.554957	0.367657	0.55201
TCGA_TCGA-28-1747	A	0.331988	0.48601	0.563171	0.683002	0.648976	0.65975	0.262526	0.685752	0.583942	0.718792	0.791143	0.582225	0.508677	0.82059	0.632068	0.731379	0.0954995	0.767031	0.536689	0.622648	0.560259	0.422713	0.511481
TCGA_TCGA-28-1753	A	0.253575	0.560725	0.561052	0.718523	0.645051	0.708348	0.344098	0.81437	0.546835	0.724422	0.850383	0.6456	0.566	0.846532	0.650673	0.72834	0.109968	0.799624	0.681794	0.68163	0.592168	0.399299	0.579717
TCGA_TCGA-28-2499	A	0.259554	0.334866	0.513028	0.68566	0.673831	0.719832	0.271939	0.690979	0.53082	0.7217	0.684094	0.501896	0.487326	0.79951	0.586877	0.671373	0.149934	0.793591	0.58595	0.598987	0.526089	0.445095	0.491145
TCGA_TCGA-28-2509	A	0.146363	0.492839	0.509688	0.684351	0.689524	0.697838	0.293524	0.717485	0.486202	0.737705	0.771256	0.561898	0.538529	0.794826	0.608685	0.66431	0.0919871	0.762931	0.611394	0.606003	0.558019	0.408889	0.529136
TCGA_TCGA-28-2510	A	0.241565	0.396806	0.47558	0.668118	0.594903	0.765074	0.310708	0.637473	0.375515	0.709266	0.696177	0.534539	0.518355	0.8331	0.568634	0.681148	0.121846	0.776864	0.575512	0.5914	0.549648	0.386944	0.519158
TCGA_TCGA-28-2513	A	0.257324	0.459067	0.56272	0.772595	0.666611	0.754444	0.299028	0.738319	0.56438	0.74578	0.889614	0.690351	0.654214	0.830327	0.632455	0.739789	0.21708	0.775625	0.695312	0.665959	0.624596	0.449379	0.485922
TCGA_TCGA-28-2514	A	0.329071	0.432923	0.464776	0.679931	0.617829	0.764245	0.276039	0.670064	0.427847	0.725811	0.67106	0.500319	0.400186	0.828192	0.602306	0.654412	0.110489	0.771459	0.476269	0.582949	0.540719	0.3828	0.557804
TCGA_TCGA-28-5204	A	0.259407	0.503996	0.515228	0.658068	0.652181	0.698571	0.27435	0.72703	0.542064	0.690192	0.672125	0.541659	0.435978	0.766891	0.606034	0.674768	0.115629	0.773863	0.534579	0.592752	0.55473	0.388744	0.548841
TCGA_TCGA-28-5207	A	0.249552	0.470378	0.542262	0.651031	0.67174	0.737882	0.377771	0.693984	0.517772	0.708381	0.650588	0.506081	0.497353	0.79975	0.618375	0.689456	0.152667	0.786354	0.541129	0.600697	0.525818	0.431646	0.55641
TCGA_TCGA-28-5208	A	0.221083	0.506715	0.538155	0.69631	0.640565	0.730163	0.31557	0.740577	0.478116	0.67869	0.748565	0.58848	0.469333	0.80925	0.608125	0.681896	0.122585	0.764234	0.603838	0.611893	0.554025	0.412323	0.570947
TCGA_TCGA-28-5209	A	0.194094	0.480181	0.471073	0.67817	0.642692	0.68975	0.262312	0.735416	0.419771	0.653983	0.64761	0.483806	0.4102	0.778981	0.612952	0.688111	0.0880952	0.762177	0.506201	0.592284	0.528783	0.390924	0.589
TCGA_TCGA-28-5213	A	0.247983	0.566396	0.662192	0.834494	0.702646	0.683357	0.306458	0.773743	0.57564	0.795858	0.90694	0.69776	0.695119	0.823073	0.645982	0.726262	0.305984	0.772663	0.738797	0.696642	0.634552	0.465757	0.502647
TCGA_TCGA-28-5215	A	0.254605	0.583669	0.548698	0.704772	0.640322	0.675047	0.386252	0.685534	0.494348	0.703863	0.782988	0.590385	0.578805	0.837678	0.584746	0.693039	0.149235	0.770882	0.636276	0.626349	0.566004	0.424309	0.587572
TCGA_TCGA-28-5216	A	0.211862	0.489192	0.502981	0.696302	0.668513	0.718136	0.31832	0.697944	0.45763	0.722886	0.748416	0.572207	0.554841	0.820738	0.604447	0.697637	0.107552	0.755295	0.629328	0.597567	0.573247	0.407574	0.549291
TCGA_TCGA-28-5218	A	0.288537	0.547334	0.74527	0.698581	0.65058	0.795073	0.308184	0.81097	0.513426	0.691412	0.869837	0.665109	0.615315	0.838354	0.64242	0.727526	0.238572	0.796946	0.779321	0.61321	0.625777	0.402618	0.584251
TCGA_TCGA-28-5220	A	0.284561	0.481636	0.615681	0.662804	0.696906	0.70158	0.295083	0.700342	0.520452	0.716124	0.68607	0.575166	0.469539	0.834927	0.607238	0.667378	0.125138	0.762453	0.479731	0.56546	0.505823	0.422261	0.509299
TCGA_TCGA-32-1970	A	0.327704	0.398315	0.473243	0.677254	0.626019	0.755538	0.242913	0.693231	0.491698	0.708986	0.638015	0.524004	0.410985	0.806892	0.613582	0.691473	0.114515	0.782938	0.45945	0.574202	0.541701	0.389181	0.542703
TCGA_TCGA-32-1980	A	0.290508	0.479968	0.575055	0.739699	0.640196	0.793145	0.337004	0.683301	0.535005	0.719507	0.849896	0.656938	0.601332	0.830092	0.594272	0.730734	0.147319	0.776979	0.664231	0.688409	0.589926	0.435752	0.530572
TCGA_TCGA-32-1982	A	0.270087	0.511184	0.684788	0.756824	0.657962	0.764859	0.41757	0.735406	0.567066	0.723419	0.855553	0.612348	0.651504	0.824009	0.616488	0.729739	0.265112	0.802531	0.609451	0.649832	0.594184	0.436109	0.501098
TCGA_TCGA-32-2615	A	0.218819	0.500399	0.528455	0.719545	0.685648	0.762335	0.314175	0.702152	0.533077	0.725492	0.825699	0.574764	0.5653	0.82386	0.639517	0.71184	0.170668	0.79067	0.65359	0.617659	0.566983	0.416722	0.489589
TCGA_TCGA-32-2616	A	0.234083	0.463607	0.515145	0.666567	0.645523	0.751907	0.289828	0.743221	0.488767	0.750046	0.733052	0.516561	0.451661	0.835968	0.612093	0.687228	0.164377	0.770751	0.585644	0.606005	0.53343	0.41574	0.545114
TCGA_TCGA-32-2632	A	0.296263	0.488741	0.629875	0.721819	0.672546	0.766925	0.286166	0.709154	0.582093	0.728331	0.84384	0.640741	0.577336	0.824447	0.63883	0.730851	0.228546	0.778198	0.61231	0.667319	0.596557	0.467236	0.522031
TCGA_TCGA-32-2634	A	0.190015	0.483595	0.467696	0.662213	0.667462	0.727518	0.26888	0.660333	0.386352	0.689902	0.60164	0.480889	0.422201	0.816515	0.577797	0.663513	0.0251708	0.769647	0.551688	0.593073	0.513357	0.401706	0.546457
TCGA_TCGA-32-2638	A	0.26224	0.459454	0.503423	0.746395	0.657218	0.725436	0.316428	0.719232	0.55335	0.731023	0.837053	0.601132	0.523502	0.817054	0.648823	0.73419	0.125422	0.778416	0.617681	0.648464	0.57283	0.407237	0.49801
TCGA_TCGA-32-4213	A	0.230618	0.502132	0.600178	0.723677	0.692913	0.732693	0.287869	0.756126	0.557634	0.724753	0.872175	0.663959	0.58813	0.830022	0.617714	0.753891	0.206425	0.769486	0.739241	0.663989	0.637377	0.455879	0.545503
TCGA_TCGA-32-5222	A	0.239101	0.544904	0.602182	0.7609	0.689824	0.71129	0.36732	0.719395	0.550592	0.719619	0.79825	0.610211	0.641431	0.820598	0.618444	0.722188	0.203926	0.756679	0.591005	0.630862	0.573292	0.374241	0.569033
TCGA_TCGA-41-2571	B	0.226776	0.414656	0.531824	0.674683	0.626954	0.756836	0.30253	0.674514	0.388949	0.603273	0.695172	0.498136	0.520099	0.823516	0.570847	0.634147	0.0667528	0.739817	0.539606	0.601639	0.532483	0.368009	0.482995
TCGA_TCGA-41-2572	A	0.241478	0.42278	0.522867	0.724935	0.648056	0.758688	0.258212	0.694494	0.46902	0.731723	0.749439	0.574079	0.500555	0.823462	0.627826	0.693287	0.148217	0.777045	0.55081	0.628781	0.564206	0.383325	0.490307
TCGA_TCGA-41-3915	A	0.190268	0.503441	0.564371	0.734393	0.676196	0.712298	0.265249	0.752732	0.503341	0.754208	0.840268	0.622668	0.539599	0.840631	0.602431	0.734465	0.268492	0.777448	0.713784	0.647522	0.613335	0.426285	0.512689
TCGA_TCGA-41-4097	A	0.230349	0.433509	0.556899	0.710102	0.636682	0.744726	0.200471	0.709528	0.552397	0.75321	0.834613	0.611974	0.536527	0.832741	0.616768	0.713865	0.179741	0.828733	0.675437	0.63262	0.610309	0.50369	0.503128
TCGA_TCGA-41-5651	B	0.172434	0.479784	0.536856	0.621538	0.675648	0.713125	0.259398	0.678962	0.398003	0.630244	0.598535	0.465108	0.395466	0.809898	0.534327	0.61107	0.0936198	0.733942	0.502663	0.588964	0.50388	0.369292	0.607873
TCGA_TCGA-76-4925	A	0.188501	0.484677	0.504185	0.636619	0.639566	0.719965	0.196209	0.701523	0.356644	0.716198	0.634234	0.473548	0.420739	0.81141	0.58401	0.627675	0.103149	0.765888	0.515124	0.558383	0.509998	0.416088	0.586448
TCGA_TCGA-76-4926	A	0.230921	0.366681	0.486051	0.678025	0.660142	0.682569	0.160477	0.674552	0.464679	0.712654	0.658281	0.538005	0.43769	0.815339	0.602584	0.649588	0.0956233	0.759509	0.499116	0.555353	0.525893	0.446415	0.542522
TCGA_TCGA-76-4927	A	0.238512	0.492053	0.501205	0.700635	0.649873	0.723867	0.248247	0.729209	0.478618	0.719672	0.789749	0.616913	0.492727	0.836339	0.623146	0.7373	0.135468	0.760573	0.620185	0.63535	0.570972	0.444563	0.563639
TCGA_TCGA-76-4928	A	0.20301	0.512464	0.513161	0.734268	0.680631	0.746029	0.245315	0.740124	0.480559	0.752587	0.823574	0.555323	0.530842	0.815315	0.617606	0.697838	0.180826	0.786957	0.69715	0.648575	0.611028	0.426304	0.541294
TCGA_TCGA-76-4929	A	0.197339	0.369101	0.541413	0.688007	0.664808	0.688371	0.211386	0.710516	0.439323	0.705751	0.722271	0.533338	0.452155	0.830901	0.583258	0.664953	0.0955817	0.777416	0.610461	0.606513	0.525596	0.441917	0.494409
TCGA_TCGA-76-4931	A	0.235993	0.474473	0.461898	0.649054	0.655423	0.75034	0.230218	0.695762	0.38893	0.679764	0.644179	0.470695	0.416606	0.817559	0.586815	0.629437	0.0737932	0.775239	0.511448	0.557589	0.506032	0.391503	0.541142
TCGA_TCGA-76-4932	A	0.226164	0.459494	0.498309	0.647775	0.68878	0.693932	0.253332	0.715262	0.510294	0.732772	0.707837	0.536819	0.466553	0.809259	0.610246	0.669769	0.126302	0.767194	0.544861	0.580635	0.550122	0.407796	0.549681
TCGA_TCGA-CS-4938	B	0.300955	0.382067	0.494535	0.644526	0.661379	0.633862	0.32037	0.630539	0.451359	0.710861	0.569018	0.560864	0.398315	0.834447	0.551908	0.680198	0.104295	0.744412	0.504632	0.610287	0.491571	0.381536	0.471396
TCGA_TCGA-CS-4941	A	0.339437	0.41647	0.542542	0.65795	0.672223	0.699888	0.308982	0.680808	0.590486	0.759063	0.761798	0.529828	0.52122	0.827112	0.620624	0.713553	0.107964	0.784565	0.522824	0.611466	0.539818	0.427458	0.513753
TCGA_TCGA-CS-4942	A	0.355414	0.420824	0.509992	0.647414	0.657416	0.682339	0.338558	0.661324	0.540411	0.709668	0.731095	0.594336	0.515596	0.855363	0.567875	0.683736	0.110579	0.745559	0.535888	0.624807	0.499126	0.374784	0.50643
TCGA_TCGA-CS-4943	A	0.235843	0.57844	0.483263	0.586009	0.661957	0.714796	0.301041	0.605844	0.417462	0.670481	0.596404	0.512522	0.381667	0.809566	0.544072	0.61869	0.0722431	0.698614	0.546815	0.589525	0.446379	0.352	0.574618
TCGA_TCGA-CS-4944	B	0.241986	0.346896	0.565741	0.606429	0.671374	0.668971	0.318416	0.635698	0.447536	0.68835	0.624334	0.519602	0.450796	0.841047	0.550943	0.67468	0.0794063	0.777505	0.529098	0.601022	0.511161	0.402766	0.511994
TCGA_TCGA-CS-5390	B	0.265539	0.411404	0.482631	0.560992	0.634311	0.721312	0.239547	0.585117	0.343003	0.608059	0.426397	0.410281	0.291523	0.8636	0.479207	0.563343	0.0691359	0.7335	0.434224	0.553397	0.416362	0.380308	0.511262
TCGA_TCGA-CS-5393	B	0.317828	0.324075	0.488041	0.615045	0.638416	0.69035	0.251258	0.603032	0.414326	0.697804	0.682247	0.548684	0.435517	0.829039	0.508965	0.65841	0.112386	0.745697	0.469844	0.59456	0.495763	0.400107	0.524723
TCGA_TCGA-CS-5394	B	0.244919	0.370371	0.494237	0.557684	0.634709	0.628717	0.250223	0.578929	0.316357	0.664179	0.372264	0.448672	0.246953	0.820471	0.450821	0.535316	0.128181	0.737963	0.46756	0.53643	0.378775	0.408286	0.531144
TCGA_TCGA-CS-5395	B	0.247447	0.362239	0.48316	0.60187	0.643716	0.744406	0.177407	0.647448	0.459617	0.701541	0.487762	0.482247	0.293863	0.831818	0.582228	0.664306	0.0696852	0.741601	0.405123	0.5394	0.487724	0.425896	0.48501
TCGA_TCGA-CS-5396	B	0.273713	0.404328	0.496214	0.61537	0.60713	0.662962	0.281765	0.659911	0.432592	0.618451	0.514558	0.462423	0.420692	0.809919	0.492755	0.604028	0.107482	0.777129	0.52978	0.580268	0.496044	0.384852	0.572602
TCGA_TCGA-CS-5397	A	0.241812	0.407211	0.470602	0.659346	0.617469	0.72077	0.225366	0.651568	0.480968	0.717215	0.61954	0.545531	0.476041	0.836301	0.581976	0.668482	0.0954131	0.784838	0.531749	0.600639	0.522617	0.440679	0.573522
TCGA_TCGA-CS-6186	B	0.2314	0.325186	0.501378	0.633703	0.659303	0.716952	0.206468	0.66029	0.428787	0.666223	0.552258	0.46928	0.363344	0.821384	0.575339	0.649602	0.0836755	0.794543	0.378342	0.555814	0.489392	0.453208	0.512106
TCGA_TCGA-CS-6188	A	0.263874	0.399424	0.50735	0.675969	0.655131	0.697535	0.217076	0.690294	0.455159	0.713057	0.619902	0.491198	0.428767	0.849306	0.616187	0.709123	0.120165	0.780708	0.507256	0.589063	0.53132	0.396845	0.53754
TCGA_TCGA-CS-6290	A	0.345225	0.371685	0.525759	0.665676	0.660045	0.634904	0.326036	0.623509	0.609013	0.724385	0.782374	0.620641	0.523754	0.836762	0.579447	0.722238	0.101985	0.773133	0.536566	0.610919	0.539294	0.433698	0.493083
TCGA_TCGA-CS-6666	B	0.231849	0.428977	0.518319	0.613498	0.68018	0.68062	0.310661	0.637942	0.388995	0.701481	0.616158	0.491773	0.351512	0.803033	0.561682	0.630518	0.148118	0.762973	0.49361	0.594225	0.484354	0.442054	0.551402
TCGA_TCGA-CS-6667	B	0.286015	0.32788	0.487755	0.586363	0.660358	0.643775	0.326424	0.592894	0.377491	0.717263	0.613177	0.490709	0.373661	0.817986	0.533059	0.64337	0.172663	0.786232	0.475111	0.553729	0.497496	0.388649	0.504831
TCGA_TCGA-CS-6668	B	0.271557	0.35593	0.472471	0.563775	0.625893	0.682811	0.260422	0.578954	0.348804	0.627606	0.373938	0.438697	0.281978	0.859349	0.473283	0.522036	0.0777098	0.72933	0.427031	0.538589	0.394338	0.392685	0.503154
TCGA_TCGA-CS-6669	B	0.22389	0.258203	0.42703	0.622126	0.578168	0.716003	0.287036	0.546981	0.267626	0.675025	0.340996	0.460128	0.344613	0.830849	0.455034	0.551339	0.0787054	0.724547	0.389573	0.542953	0.503337	0.407283	0.495321
TCGA_TCGA-CS-6670	B	0.271305	0.378878	0.485512	0.581471	0.654833	0.706947	0.245266	0.588638	0.329055	0.680454	0.485232	0.480501	0.297136	0.846669	0.494477	0.585126	0.143	0.742238	0.418729	0.548694	0.469869	0.36787	0.484394
TCGA_TCGA-DB-5270	A	0.287309	0.408638	0.467691	0.651029	0.623257	0.724952	0.409602	0.5892	0.463488	0.716949	0.593438	0.51122	0.42302	0.849574	0.526404	0.655063	0.0553961	0.747639	0.484034	0.587753	0.51383	0.387265	0.504762
TCGA_TCGA-DB-5273	A	0.315834	0.401447	0.525149	0.649761	0.676707	0.703505	0.335456	0.673103	0.495332	0.723758	0.672515	0.573118	0.434175	0.845227	0.567244	0.70139	0.117145	0.744801	0.531761	0.58753	0.518245	0.421683	0.545254
TCGA_TCGA-DB-5274	B	0.242328	0.517192	0.609801	0.630444	0.668042	0.682189	0.310879	0.686389	0.407763	0.649376	0.697659	0.541492	0.516127	0.864652	0.536313	0.619391	0.185228	0.732422	0.576811	0.582182	0.471322	0.402763	0.526404
TCGA_TCGA-DB-5275	B	0.274005	0.453334	0.490877	0.616108	0.679845	0.702768	0.42971	0.610961	0.357571	0.673874	0.57895	0.503347	0.432136	0.822308	0.538564	0.597486	0.122104	0.683937	0.470733	0.572579	0.53671	0.369233	0.527811
TCGA_TCGA-DB-5277	B	0.221364	0.414653	0.50378	0.583959	0.650546	0.711734	0.339896	0.659604	0.356565	0.664657	0.454666	0.478752	0.332352	0.812136	0.540438	0.610324	0.0265459	0.716539	0.467045	0.549248	0.464414	0.398422	0.562278
TCGA_TCGA-DB-5278	B	0.276545	0.338059	0.484959	0.604727	0.645225	0.738947	0.272191	0.585655	0.35626	0.670795	0.524561	0.4771	0.337219	0.843505	0.483077	0.572752	0.102531	0.726994	0.483794	0.559292	0.468443	0.396965	0.550255
TCGA_TCGA-DB-5279	B	0.231897	0.33445	0.53924	0.602864	0.62205	0.666466	0.351786	0.560512	0.337913	0.688638	0.581988	0.485406	0.483843	0.815274	0.495429	0.566994	0.252036	0.748057	0.464291	0.555328	0.474663	0.394888	0.448218
TCGA_TCGA-DB-5280	B	0.278031	0.30127	0.478399	0.589575	0.662952	0.675074	0.317617	0.597262	0.415452	0.679057	0.507598	0.465029	0.313768	0.808133	0.544659	0.627961	0.0985629	0.755699	0.472887	0.583581	0.471087	0.387387	0.511766
TCGA_TCGA-DB-5281	B	0.317432	0.345954	0.455505	0.600666	0.628296	0.746839	0.352374	0.622468	0.362154	0.702127	0.572591	0.480869	0.370375	0.834628	0.518428	0.616347	0.115808	0.733326	0.494287	0.552615	0.503033	0.40606	0.546226
TCGA_TCGA-DB-A4X9	B	0.254684	0.362795	0.452596	0.586834	0.658085	0.722271	0.297106	0.589452	0.384825	0.693741	0.51948	0.495672	0.447317	0.820685	0.511495	0.58566	0.0933062	0.724136	0.423504	0.572471	0.477968	0.365748	0.475893
TCGA_TCGA-DB-A4XA	B	0.28324	0.354868	0.513137	0.622106	0.660832	0.710623	0.283122	0.605804	0.434153	0.687459	0.593227	0.530356	0.347997	0.846982	0.540838	0.60876	0.0773521	0.773127	0.509854	0.577883	0.485504	0.415099	0.509599
TCGA_TCGA-DB-A4XB	A	0.282468	0.460983	0.470637	0.649312	0.658723	0.740334	0.349687	0.577655	0.366705	0.679821	0.482636	0.474367	0.361562	0.835939	0.501539	0.572264	0.0363839	0.738269	0.434261	0.563685	0.464011	0.374772	0.486433
TCGA_TCGA-DB-A4XC	B	0.284839	0.37236	0.46336	0.656826	0.644529	0.729187	0.317375	0.611131	0.417526	0.687447	0.613855	0.535803	0.460824	0.826234	0.522294	0.639015	0.109906	0.741192	0.482461	0.580778	0.519581	0.384292	0.504108
TCGA_TCGA-DB-A4XD	B	0.289855	0.373716	0.480913	0.620808	0.678729	0.631341	0.321074	0.597726	0.356228	0.702654	0.508389	0.489858	0.364264	0.82092	0.52325	0.622793	0.114135	0.734981	0.456064	0.573666	0.465839	0.379084	0.499652
TCGA_TCGA-DB-A4XE	B	0.315917	0.447356	0.491755	0.598964	0.654044	0.719212	0.277705	0.611691	0.331862	0.659926	0.513959	0.487008	0.325159	0.839343	0.521365	0.61791	0.0845383	0.719723	0.431099	0.563503	0.486747	0.361171	0.566047
TCGA_TCGA-DB-A4XF	B	0.270529	0.376231	0.470399	0.610352	0.653382	0.731843	0.32963	0.608611	0.447793	0.715619	0.520186	0.488662	0.421209	0.824842	0.53619	0.658169	0.114433	0.753894	0.495413	0.554941	0.50661	0.388162	0.536679
TCGA_TCGA-DB-A4XG	B	0.299739	0.39659	0.501698	0.542996	0.664883	0.689484	0.244644	0.587101	0.283583	0.628755	0.327097	0.458185	0.273344	0.815116	0.450398	0.496612	0.0793221	0.725031	0.386116	0.531614	0.437624	0.342709	0.514145
TCGA_TCGA-DB-A4XH	B	0.228541	0.363441	0.456252	0.589767	0.660595	0.734147	0.286905	0.5765	0.300845	0.663405	0.401137	0.463029	0.335769	0.851088	0.475734	0.559236	0.0842416	0.767661	0.409113	0.515081	0.449348	0.411004	0.468429
TCGA_TCGA-DB-A64L	B	0.227137	0.409812	0.517426	0.636775	0.640332	0.711924	0.33333	0.593465	0.364937	0.695915	0.596451	0.472211	0.450169	0.838137	0.467628	0.557251	0.22491	0.768823	0.472887	0.567212	0.48107	0.404249	0.479167
TCGA_TCGA-DB-A64O	B	0.237426	0.298378	0.492288	0.673137	0.665073	0.742344	0.220996	0.630607	0.427265	0.716276	0.58651	0.534636	0.407393	0.817843	0.61334	0.650334	0.0698711	0.777686	0.456437	0.562663	0.520064	0.451235	0.461147
TCGA_TCGA-DB-A64P	B	0.256517	0.441206	0.483839	0.604192	0.646234	0.678021	0.277482	0.59926	0.377325	0.674055	0.579097	0.495741	0.379534	0.854128	0.524624	0.59769	0.106578	0.752167	0.508358	0.582358	0.476557	0.392095	0.545412
TCGA_TCGA-DB-A64Q	B	0.228047	0.360112	0.493213	0.607077	0.658527	0.683047	0.364286	0.604996	0.300143	0.645513	0.479651	0.493954	0.345803	0.833071	0.497871	0.533932	0.119886	0.727292	0.42722	0.519196	0.45323	0.407961	0.474675
TCGA_TCGA-DB-A64R	B	0.27416	0.340989	0.487695	0.588925	0.656102	0.733127	0.283761	0.581572	0.291162	0.651015	0.454879	0.474412	0.267397	0.857404	0.458	0.525046	0.0889934	0.729142	0.447951	0.535117	0.441047	0.382863	0.514584
TCGA_TCGA-DB-A64S	A	0.293433	0.444729	0.509302	0.680407	0.676279	0.688079	0.401839	0.623005	0.411807	0.721362	0.754181	0.58434	0.528102	0.841405	0.567592	0.679414	0.0970869	0.748059	0.54701	0.62889	0.509053	0.424887	0.513992
TCGA_TCGA-DB-A64U	B	0.259402	0.360581	0.494787	0.605119	0.651862	0.719099	0.329892	0.605768	0.347836	0.650424	0.472703	0.477612	0.350214	0.832228	0.510108	0.597452	0.0628798	0.750542	0.429521	0.576584	0.464566	0.401264	0.528688
TCGA_TCGA-DB-A64V	B	0.281841	0.416662	0.58246	0.691312	0.658931	0.698688	0.269281	0.650886	0.497834	0.672523	0.715308	0.574562	0.480966	0.837241	0.575394	0.64878	0.111846	0.789026	0.537386	0.615407	0.520996	0.44053	0.495878
TCGA_TCGA-DB-A64W	B	0.227327	0.514407	0.464949	0.540656	0.642395	0.708436	0.274766	0.584463	0.268603	0.655425	0.300269	0.423818	0.239927	0.826955	0.440233	0.547363	0.0511263	0.745731	0.378443	0.50817	0.440591	0.330927	0.585049
TCGA_TCGA-DB-A64X	B	0.271677	0.30282	0.466979	0.605825	0.679982	0.717486	0.324972	0.627847	0.331038	0.702395	0.515708	0.465823	0.368884	0.815391	0.495434	0.586551	0.0843003	0.746113	0.457954	0.542691	0.500143	0.379826	0.46709
TCGA_TCGA-DB-A75K	A	0.279023	0.367914	0.484979	0.651539	0.642823	0.729263	0.380615	0.628583	0.38353	0.673882	0.714663	0.548273	0.395927	0.867226	0.540904	0.635035	0.160501	0.754242	0.512079	0.584942	0.526142	0.435559	0.478959
TCGA_TCGA-DB-A75L	B	0.250205	0.35488	0.490231	0.633436	0.655559	0.70698	0.271195	0.617379	0.330569	0.701194	0.647605	0.511133	0.37512	0.840127	0.512251	0.609428	0.0961977	0.744549	0.482361	0.56334	0.484989	0.364774	0.507016
TCGA_TCGA-DB-A75M	B	0.300973	0.320188	0.498037	0.589706	0.662964	0.677718	0.296239	0.590733	0.429827	0.68892	0.582626	0.528686	0.377025	0.840542	0.541171	0.655451	0.117675	0.746041	0.469092	0.577203	0.516523	0.388006	0.465236
TCGA_TCGA-DB-A75O	B	0.282203	0.331028	0.497335	0.602998	0.663883	0.747761	0.329187	0.624977	0.466923	0.719417	0.766096	0.577904	0.484742	0.837916	0.568983	0.670279	0.14367	0.758471	0.503191	0.611023	0.530846	0.410122	0.469036
TCGA_TCGA-DB-A75P	B	0.260457	0.241391	0.510695	0.640888	0.617032	0.80789	0.253046	0.631472	0.399873	0.680292	0.523295	0.508222	0.383196	0.836749	0.562562	0.658841	0.102982	0.781868	0.500542	0.573974	0.558883	0.397744	0.502085
TCGA_TCGA-DH-5140	B	0.221594	0.411969	0.492012	0.600269	0.62542	0.674213	0.33229	0.668547	0.387122	0.647988	0.505995	0.477748	0.357364	0.799784	0.539882	0.638535	0.0453252	0.765531	0.445704	0.554206	0.501616	0.350119	0.554477
TCGA_TCGA-DH-5141	B	0.249723	0.360409	0.514187	0.612238	0.658549	0.699538	0.362203	0.645895	0.39798	0.690675	0.555081	0.495742	0.412935	0.860987	0.561197	0.620211	0.141845	0.736407	0.510807	0.563076	0.465021	0.399179	0.504262
TCGA_TCGA-DH-5142	A	0.329627	0.410675	0.645173	0.656487	0.670774	0.67064	0.375636	0.664704	0.544053	0.722026	0.806404	0.611269	0.45948	0.841161	0.555263	0.697081	0.120971	0.707482	0.568934	0.621372	0.531486	0.37944	0.543733
TCGA_TCGA-DH-5143	B	0.310457	0.398762	0.480526	0.631435	0.664374	0.706852	0.397323	0.608554	0.471967	0.71822	0.574083	0.533561	0.455111	0.834946	0.527364	0.67499	0.0872045	0.729196	0.463436	0.616284	0.514463	0.379124	0.489742
TCGA_TCGA-DH-5144	B	0.265324	0.386288	0.513401	0.592463	0.657306	0.652034	0.349376	0.606488	0.385225	0.672108	0.433917	0.465827	0.296848	0.816671	0.520193	0.53613	0.0969268	0.741067	0.439381	0.558192	0.443571	0.356037	0.529374
TCGA_TCGA-DH-A669	B	0.21636	0.495737	0.556796	0.597566	0.668671	0.719004	0.293641	0.655435	0.506988	0.64468	0.593364	0.463353	0.348581	0.835855	0.520366	0.61186	0.086721	0.718573	0.519198	0.548545	0.489541	0.393511	0.543514
TCGA_TCGA-DH-A66B	A	0.287496	0.412522	0.535999	0.645868	0.697239	0.721491	0.359982	0.63624	0.490651	0.720391	0.730789	0.584559	0.448836	0.800884	0.556655	0.681458	0.125237	0.708969	0.573415	0.598006	0.518436	0.392707	0.505195
TCGA_TCGA-DH-A66D	A	0.304422	0.412472	0.49088	0.665107	0.651069	0.764396	0.331444	0.6451	0.452959	0.72085	0.668078	0.55227	0.397263	0.834986	0.542646	0.686119	0.122663	0.738478	0.537542	0.620854	0.531019	0.407991	0.501989
TCGA_TCGA-DH-A66F	B	0.24466	0.30137	0.494853	0.572003	0.669173	0.664982	0.265077	0.598025	0.363739	0.659497	0.520635	0.474206	0.310825	0.857705	0.500427	0.567359	0.144257	0.754259	0.453397	0.533448	0.475924	0.405579	0.50979
TCGA_TCGA-DH-A66G	A	0.32095	0.412866	0.437964	0.67147	0.629297	0.727845	0.505143	0.598807	0.420705	0.720715	0.695949	0.556518	0.429071	0.801107	0.520835	0.651569	0.0994162	0.730877	0.545878	0.599032	0.551065	0.40671	0.532242
TCGA_TCGA-DH-A7UR	B	0.180311	0.42522	0.502055	0.547815	0.656601	0.781245	0.226079	0.642299	0.26929	0.627335	0.3882	0.391935	0.28535	0.864277	0.481494	0.570813	0.130052	0.770883	0.442983	0.555577	0.425924	0.379082	0.520091
TCGA_TCGA-DH-A7US	B	0.301792	0.300068	0.497404	0.594209	0.653007	0.752637	0.236935	0.601426	0.339137	0.65861	0.512206	0.488689	0.324827	0.830408	0.518432	0.605512	0.0989225	0.756388	0.469895	0.537479	0.470914	0.432769	0.483389
TCGA_TCGA-DH-A7UT	A	0.267393	0.311062	0.4959	0.652427	0.64531	0.76733	0.342043	0.62247	0.369285	0.692207	0.633039	0.53106	0.470797	0.844062	0.550639	0.693061	0.109578	0.757174	0.450267	0.585337	0.509163	0.419291	0.492091
TCGA_TCGA-DH-A7UU	B	0.242001	0.448361	0.480838	0.627011	0.65648	0.691733	0.271568	0.6249	0.327314	0.707159	0.550034	0.470804	0.382478	0.824752	0.531963	0.634463	0.0953369	0.725989	0.457002	0.561761	0.467737	0.402177	0.509112
TCGA_TCGA-DH-A7UV	B	0.29873	0.325779	0.477286	0.625562	0.656159	0.672506	0.288626	0.593339	0.41312	0.718004	0.627629	0.532465	0.41983	0.836237	0.522903	0.642688	0.109409	0.77619	0.503911	0.577558	0.507732	0.406919	0.470283
TCGA_TCGA-DU-5847	A	0.255063	0.449038	0.544367	0.703932	0.655124	0.676441	0.263702	0.67605	0.506714	0.714964	0.821562	0.551602	0.395976	0.823996	0.619013	0.706898	0.0672797	0.793146	0.561483	0.622878	0.555126	0.489476	0.545499
TCGA_TCGA-DU-5849	B	0.262316	0.379265	0.465698	0.598843	0.640688	0.722998	0.256377	0.597847	0.334628	0.678474	0.531289	0.470861	0.351407	0.852469	0.521163	0.600549	0.0845141	0.756204	0.433203	0.559205	0.470939	0.415291	0.485281
TCGA_TCGA-DU-5852	A	0.303933	0.413242	0.49007	0.661102	0.645087	0.723	0.298296	0.654963	0.549005	0.712822	0.710415	0.532513	0.484804	0.845477	0.588168	0.697393	0.118261	0.809791	0.523966	0.607188	0.548082	0.419083	0.559948
TCGA_TCGA-DU-5853	A	0.299592	0.43578	0.510888	0.655944	0.655441	0.715277	0.352834	0.596945	0.455629	0.704004	0.677529	0.567233	0.544634	0.820289	0.528462	0.666605	0.102975	0.727142	0.508664	0.602302	0.521836	0.393334	0.519097
TCGA_TCGA-DU-5854	A	0.29191	0.398339	0.522785	0.659849	0.620852	0.677291	0.22205	0.655673	0.502894	0.708881	0.694849	0.528968	0.457326	0.830006	0.620116	0.751702	0.139464	0.821351	0.507785	0.601297	0.54137	0.423339	0.558759
TCGA_TCGA-DU-5855	A	0.315317	0.426385	0.517738	0.688134	0.651462	0.703655	0.396862	0.617048	0.549813	0.724187	0.669535	0.528691	0.518983	0.823686	0.520644	0.700145	0.119418	0.785468	0.526648	0.590971	0.517581	0.387141	0.50708
TCGA_TCGA-DU-5870	B	0.262163	0.394002	0.496524	0.583438	0.636381	0.735291	0.291661	0.62538	0.321504	0.653004	0.506191	0.492329	0.302682	0.845636	0.499734	0.564277	0.134637	0.732202	0.462124	0.542814	0.435166	0.413027	0.522161
TCGA_TCGA-DU-5871	B	0.32432	0.380424	0.488324	0.643747	0.65631	0.667735	0.334315	0.567212	0.465447	0.704409	0.657814	0.534308	0.459761	0.810091	0.541096	0.653062	0.121956	0.762196	0.51257	0.59523	0.521357	0.38879	0.497146
TCGA_TCGA-DU-5872	A	0.322512	0.463913	0.631845	0.715195	0.662158	0.707199	0.390164	0.69173	0.579257	0.736561	0.86318	0.5969	0.566642	0.851391	0.601894	0.72946	0.160021	0.808415	0.670712	0.654588	0.583371	0.405329	0.524301
TCGA_TCGA-DU-5874	B	0.274316	0.386981	0.474811	0.52481	0.635288	0.702095	0.210498	0.603109	0.321667	0.63668	0.402417	0.41122	0.25279	0.824654	0.488628	0.532844	0.0932467	0.734754	0.440569	0.556992	0.406266	0.358886	0.509718
TCGA_TCGA-DU-6392	B	0.229754	0.501425	0.505691	0.663735	0.603951	0.704092	0.310795	0.699414	0.499083	0.664829	0.698507	0.546754	0.491991	0.837618	0.537816	0.642933	0.122499	0.756286	0.586878	0.605385	0.534037	0.378813	0.533015
TCGA_TCGA-DU-6393	B	0.241384	0.439803	0.479909	0.534354	0.642759	0.67212	0.223945	0.623686	0.28175	0.659653	0.366278	0.453943	0.286303	0.862024	0.470071	0.542748	0.0974637	0.746696	0.423827	0.534375	0.427372	0.378516	0.529594
TCGA_TCGA-DU-6394	B	0.244192	0.355469	0.47181	0.600436	0.635471	0.666403	0.260857	0.611569	0.346345	0.66298	0.521077	0.441999	0.292758	0.815716	0.497052	0.545445	0.123483	0.756078	0.460178	0.585896	0.507874	0.430478	0.500284
TCGA_TCGA-DU-6395	B	0.281187	0.398858	0.487649	0.632455	0.645014	0.68338	0.384505	0.620484	0.372514	0.692936	0.679063	0.543572	0.466108	0.856248	0.581813	0.6736	0.11721	0.722925	0.477181	0.629826	0.511934	0.393336	0.495272
TCGA_TCGA-DU-6396	A	0.32777	0.409048	0.586545	0.675183	0.638403	0.681438	0.364742	0.684812	0.578445	0.723233	0.845553	0.621471	0.581232	0.861798	0.587435	0.719372	0.162599	0.730961	0.601299	0.648136	0.550246	0.405632	0.525987
TCGA_TCGA-DU-6397	B	0.269086	0.422459	0.521528	0.598042	0.64684	0.719552	0.351243	0.643411	0.387255	0.630878	0.510409	0.461924	0.343184	0.85477	0.492755	0.601798	0.16732	0.769931	0.515324	0.569805	0.464798	0.40908	0.526603
TCGA_TCGA-DU-6399	B	0.294701	0.47706	0.497224	0.61989	0.671437	0.672114	0.294845	0.618101	0.451935	0.70242	0.638516	0.52801	0.404477	0.829723	0.554101	0.685919	0.112027	0.748806	0.553868	0.592535	0.480988	0.393113	0.526764
TCGA_TCGA-DU-6400	B	0.263955	0.331627	0.497258	0.578459	0.649895	0.706311	0.268825	0.59193	0.328166	0.65428	0.489054	0.43324	0.312091	0.845237	0.504435	0.569674	0.0655252	0.742227	0.409054	0.553402	0.450159	0.406718	0.493208
TCGA_TCGA-DU-6401	B	0.274367	0.379699	0.493506	0.618607	0.671177	0.658247	0.5086	0.603544	0.343551	0.677327	0.666772	0.478389	0.471834	0.809121	0.577268	0.678669	0.190463	0.760038	0.494703	0.62375	0.509059	0.383498	0.52736
TCGA_TCGA-DU-6402	A	0.24967	0.428637	0.594762	0.671177	0.670454	0.712594	0.282958	0.725432	0.507036	0.747733	0.811159	0.548805	0.482048	0.823566	0.629605	0.734289	0.162604	0.783047	0.599339	0.632254	0.565536	0.474056	0.553424
TCGA_TCGA-DU-6403	A	0.280023	0.509485	0.513499	0.624191	0.603785	0.690355	0.236832	0.690302	0.489829	0.65234	0.687125	0.536366	0.502302	0.832649	0.594368	0.707167	0.0664583	0.785673	0.504564	0.608219	0.510376	0.379994	0.585809
TCGA_TCGA-DU-6404	B	0.179046	0.359117	0.486505	0.61697	0.725175	0.771162	0.308335	0.655685	0.292874	0.69664	0.578001	0.517672	0.365036	0.792474	0.549359	0.624224	0.18385	0.793831	0.367413	0.560245	0.518203	0.42638	0.526523
TCGA_TCGA-DU-6405	A	0.258267	0.407718	0.481038	0.622595	0.663174	0.710538	0.237606	0.660022	0.478989	0.706699	0.601258	0.469693	0.388709	0.813433	0.613809	0.706552	0.0848726	0.76091	0.470832	0.583627	0.509359	0.393348	0.571078
TCGA_TCGA-DU-6406	A	0.274054	0.432022	0.467233	0.664912	0.638936	0.691609	0.264022	0.70428	0.458652	0.666375	0.592641	0.483289	0.383555	0.799527	0.599915	0.675511	0.124874	0.791479	0.459794	0.565486	0.504528	0.415296	0.584243
TCGA_TCGA-DU-6407	B	0.248997	0.517278	0.500924	0.633194	0.654752	0.651479	0.294717	0.672476	0.403909	0.662668	0.618861	0.531299	0.419516	0.834538	0.553057	0.65604	0.071697	0.728875	0.492895	0.581478	0.481446	0.388111	0.530398
TCGA_TCGA-DU-6408	B	0.303078	0.463472	0.476358	0.647079	0.655933	0.728219	0.383353	0.605152	0.430402	0.710315	0.609852	0.534284	0.458275	0.836274	0.527122	0.662472	0.0944536	0.705596	0.464493	0.587407	0.503004	0.369798	0.506087
TCGA_TCGA-DU-6410	B	0.249941	0.382064	0.474593	0.514164	0.633303	0.6835	0.250653	0.612498	0.321211	0.60037	0.3427	0.413047	0.246003	0.851717	0.468021	0.481557	0.0895453	0.732699	0.389995	0.528902	0.403543	0.362276	0.533181
TCGA_TCGA-DU-6542	A	0.344211	0.41906	0.493928	0.652471	0.643942	0.690219	0.346009	0.623963	0.502589	0.707541	0.657998	0.541982	0.440015	0.849518	0.541653	0.680733	0.0772685	0.756484	0.563712	0.592742	0.499897	0.400982	0.544736
TCGA_TCGA-DU-7006	A	0.264713	0.41364	0.565059	0.693178	0.64225	0.69623	0.304311	0.735428	0.585422	0.748363	0.74372	0.572942	0.497088	0.816413	0.599146	0.740439	0.124642	0.813537	0.659417	0.639269	0.560642	0.430348	0.560171
TCGA_TCGA-DU-7007	A	0.297567	0.370019	0.566819	0.695806	0.660561	0.665548	0.390206	0.661256	0.469913	0.712307	0.733034	0.581105	0.440274	0.82476	0.639663	0.698029	0.166128	0.745018	0.609754	0.599924	0.546722	0.402892	0.497927
TCGA_TCGA-DU-7008	B	0.280718	0.407826	0.483207	0.570391	0.652744	0.688448	0.2519	0.608068	0.313628	0.667611	0.48835	0.443896	0.316533	0.812742	0.490392	0.549491	0.0967356	0.701394	0.450587	0.552974	0.46356	0.351315	0.539396
TCGA_TCGA-DU-7009	B	0.236441	0.411909	0.471073	0.570518	0.648802	0.685856	0.256866	0.572377	0.33152	0.654848	0.384393	0.443775	0.303098	0.835265	0.500963	0.548347	0.0522394	0.729609	0.408992	0.530136	0.459316	0.385218	0.508062
TCGA_TCGA-DU-7010	B	0.267059	0.460866	0.491444	0.595689	0.676658	0.635594	0.269721	0.655878	0.360624	0.685854	0.530326	0.46018	0.345958	0.82398	0.588049	0.67553	0.0444457	0.730146	0.472901	0.542244	0.469509	0.396326	0.639922
TCGA_TCGA-DU-7011	B	0.296366	0.436283	0.50255	0.631421	0.655366	0.731089	0.323272	0.643714	0.516238	0.744294	0.75375	0.583357	0.506919	0.839822	0.597227	0.696803	0.116043	0.767862	0.587	0.649258	0.531244	0.412051	0.514635
TCGA_TCGA-DU-7012	A	0.384904	0.437687	0.641966	0.726667	0.657818	0.648306	0.308274	0.683167	0.651995	0.761428	0.833942	0.568835	0.524937	0.817124	0.674819	0.740313	0.10492	0.800974	0.642062	0.661037	0.605247	0.47538	0.563491
TCGA_TCGA-DU-7013	A	0.26635	0.458689	0.515798	0.627963	0.63572	0.695521	0.266862	0.678913	0.478838	0.658248	0.596291	0.496669	0.410995	0.82056	0.597206	0.657308	0.0992338	0.752967	0.456811	0.594031	0.525393	0.418314	0.568806
TCGA_TCGA-DU-7014	B	0.243881	0.317618	0.482686	0.573953	0.65734	0.736651	0.311814	0.615178	0.40983	0.67076	0.614578	0.466288	0.425752	0.821136	0.535153	0.660679	0.158769	0.74582	0.560603	0.568932	0.476194	0.369724	0.534645
TCGA_TCGA-DU-7015	B	0.329439	0.45429	0.531706	0.640533	0.657095	0.64367	0.330097	0.650894	0.540541	0.72031	0.705037	0.602296	0.41289	0.80934	0.565714	0.691366	0.135199	0.740313	0.556687	0.606974	0.509584	0.43603	0.537701
TCGA_TCGA-DU-7018	B	0.263365	0.4382	0.483235	0.540541	0.645275	0.727967	0.344418	0.595189	0.368699	0.622469	0.410186	0.423752	0.29539	0.789445	0.478902	0.55887	0.12365	0.754376	0.437733	0.523407	0.447321	0.357477	0.553338
TCGA_TCGA-DU-7019	B	0.259384	0.402111	0.507931	0.628394	0.65724	0.736506	0.465052	0.622807	0.38981	0.721181	0.634035	0.511439	0.42001	0.84688	0.564175	0.661396	0.122063	0.752358	0.510973	0.609772	0.515582	0.42612	0.536558
TCGA_TCGA-DU-7290	A	0.317611	0.463743	0.538525	0.740412	0.658396	0.616184	0.4747	0.65864	0.563741	0.751525	0.781625	0.554728	0.560304	0.830116	0.617953	0.721719	0.10206	0.796293	0.599552	0.635133	0.559231	0.441293	0.55695
TCGA_TCGA-DU-7292	B	0.258341	0.356121	0.421668	0.626674	0.598146	0.737854	0.218315	0.636187	0.358634	0.691436	0.441873	0.457256	0.358165	0.83527	0.560563	0.621871	0.0588129	0.758915	0.432493	0.536127	0.518579	0.38978	0.545555
TCGA_TCGA-DU-7294	B	0.275938	0.382399	0.492806	0.572518	0.645805	0.70978	0.292807	0.588249	0.394012	0.66094	0.478233	0.477543	0.317531	0.848899	0.49048	0.564216	0.142759	0.727689	0.459249	0.550166	0.432506	0.389804	0.568842
TCGA_TCGA-DU-7298	A	0.251677	0.512993	0.508789	0.645772	0.649634	0.646735	0.271197	0.62851	0.405945	0.686166	0.565695	0.484993	0.433722	0.837352	0.500904	0.658115	0.0536383	0.755761	0.438348	0.581831	0.4716	0.376807	0.596575
TCGA_TCGA-DU-7299	B	0.309734	0.338335	0.488416	0.598346	0.644176	0.678346	0.330772	0.590175	0.423782	0.684741	0.582653	0.517054	0.391718	0.82908	0.526953	0.656474	0.0872201	0.743089	0.465894	0.58535	0.494459	0.411513	0.554901
TCGA_TCGA-DU-7300	B	0.263157	0.381369	0.480678	0.630283	0.652131	0.700127	0.253228	0.611257	0.382406	0.68648	0.510883	0.485141	0.378337	0.847998	0.527978	0.621973	0.0573167	0.763458	0.474428	0.572311	0.475926	0.393402	0.537764
TCGA_TCGA-DU-7301	B	0.25277	0.444352	0.502531	0.638493	0.684417	0.641529	0.379014	0.663026	0.463053	0.72148	0.69173	0.529588	0.403543	0.838402	0.577301	0.674262	0.109064	0.747365	0.546419	0.61291	0.505139	0.416513	0.564946
TCGA_TCGA-DU-7302	B	0.281155	0.35058	0.456765	0.575207	0.623915	0.674941	0.305508	0.570666	0.339083	0.711362	0.41708	0.483936	0.31317	0.835427	0.480462	0.551106	0.0902925	0.744847	0.413944	0.551561	0.46539	0.386463	0.542056
TCGA_TCGA-DU-7304	B	0.241249	0.396746	0.502048	0.596366	0.674568	0.72387	0.261079	0.638146	0.348529	0.674865	0.589078	0.498736	0.391746	0.842139	0.515501	0.613783	0.130851	0.730316	0.450457	0.535098	0.468545	0.396123	0.471362
TCGA_TCGA-DU-7306	B	0.28961	0.344703	0.470567	0.577975	0.665219	0.641124	0.331078	0.620506	0.463732	0.696148	0.590147	0.46338	0.346504	0.839142	0.553138	0.666302	0.21204	0.745788	0.472577	0.56347	0.508421	0.426281	0.514419
TCGA_TCGA-DU-7309	B	0.263248	0.412972	0.441768	0.645824	0.653655	0.725054	0.380342	0.579761	0.366802	0.705205	0.566617	0.497166	0.455315	0.843197	0.504886	0.596428	0.0994965	0.736518	0.496805	0.587191	0.487125	0.38103	0.511871
TCGA_TCGA-DU-8158	A	0.31408	0.401287	0.585939	0.708092	0.678783	0.64451	0.281565	0.653214	0.567818	0.752769	0.745024	0.525656	0.527984	0.839104	0.591448	0.7153	0.0919854	0.795942	0.586996	0.606938	0.556191	0.484267	0.520439
TCGA_TCGA-DU-8161	A	0.306675	0.448885	0.582329	0.711688	0.629138	0.677902	0.258981	0.682142	0.600284	0.708781	0.761533	0.568045	0.468795	0.829185	0.621155	0.673959	0.0632957	0.8368	0.533317	0.6154	0.548415	0.4853	0.546038
TCGA_TCGA-DU-8162	B	0.293067	0.409408	0.413556	0.666336	0.576757	0.720654	0.352368	0.592423	0.326641	0.681242	0.479137	0.474094	0.439574	0.828069	0.518544	0.639093	0.0644358	0.753746	0.441005	0.573456	0.529002	0.394272	0.533216
TCGA_TCGA-DU-8163	A	0.329913	0.439454	0.487956	0.652621	0.645191	0.671815	0.30535	0.608494	0.450815	0.7133	0.647148	0.560197	0.419273	0.825852	0.576457	0.681064	0.0968454	0.761224	0.506197	0.602135	0.502093	0.416158	0.517524
TCGA_TCGA-DU-8164	B	0.286774	0.409154	0.467293	0.57137	0.62814	0.679416	0.309158	0.584528	0.311022	0.664738	0.365959	0.466899	0.28478	0.852891	0.473855	0.536784	0.0787026	0.716381	0.413024	0.542344	0.417316	0.377264	0.540887
TCGA_TCGA-DU-8165	A	0.240255	0.542498	0.558965	0.662645	0.665808	0.634617	0.347872	0.680867	0.529747	0.714575	0.699544	0.504943	0.405322	0.825437	0.606239	0.712347	0.0643201	0.802105	0.567813	0.600155	0.530902	0.410569	0.544247
TCGA_TCGA-DU-8166	A	0.309202	0.443885	0.45788	0.621765	0.636364	0.713461	0.339455	0.608339	0.393148	0.68951	0.63658	0.52227	0.409662	0.833481	0.576057	0.667903	0.152922	0.738413	0.487312	0.596524	0.508807	0.414521	0.523042
TCGA_TCGA-DU-8167	A	0.266679	0.402223	0.498644	0.668611	0.654259	0.669569	0.365206	0.643777	0.4492	0.704717	0.686008	0.562966	0.51493	0.825004	0.556791	0.689028	0.103646	0.750448	0.541447	0.618293	0.498262	0.40683	0.556062
TCGA_TCGA-DU-8168	B	0.266751	0.443073	0.466659	0.557795	0.623605	0.664617	0.264329	0.597641	0.322058	0.633036	0.361851	0.434086	0.296701	0.833548	0.447799	0.505657	0.0846512	0.736253	0.461064	0.528751	0.414828	0.378008	0.558546
TCGA_TCGA-DU-A5TP	A	0.275235	0.492091	0.524718	0.735297	0.635112	0.747309	0.407359	0.663343	0.488778	0.755961	0.845951	0.593766	0.522709	0.839625	0.592263	0.638022	0.107628	0.762398	0.57755	0.660279	0.568982	0.436489	0.480118
TCGA_TCGA-DU-A5TR	A	0.354225	0.415126	0.689603	0.712278	0.643707	0.757838	0.377884	0.684708	0.548731	0.747201	0.875814	0.684137	0.603429	0.879734	0.604803	0.698224	0.144304	0.753405	0.575294	0.656965	0.599495	0.440754	0.422616
TCGA_TCGA-DU-A5TS	B	0.276516	0.313678	0.492446	0.59474	0.678956	0.685391	0.318719	0.59196	0.345337	0.712581	0.600324	0.501918	0.398858	0.83612	0.531157	0.652709	0.071053	0.735716	0.44763	0.556194	0.498878	0.381616	0.481683
TCGA_TCGA-DU-A5TT	A	0.240316	0.360008	0.498625	0.653335	0.657006	0.739247	0.355493	0.672534	0.390947	0.695676	0.633246	0.517307	0.440574	0.800432	0.60581	0.645506	0.124012	0.775191	0.49076	0.574049	0.520168	0.443355	0.475694
TCGA_TCGA-DU-A5TU	A	0.273709	0.368801	0.51554	0.657015	0.660511	0.74026	0.30831	0.647617	0.503274	0.71964	0.766904	0.593945	0.460685	0.842065	0.573935	0.659149	0.141272	0.733884	0.562393	0.60571	0.552678	0.410162	0.480907
TCGA_TCGA-DU-A5TW	B	0.200405	0.354978	0.493186	0.589964	0.652369	0.674028	0.348116	0.617204	0.361157	0.677263	0.563364	0.474705	0.388098	0.829208	0.535273	0.602717	0.117641	0.740995	0.465213	0.54393	0.457714	0.374124	0.495844
TCGA_TCGA-DU-A5TY	A	0.247787	0.43337	0.583826	0.72048	0.675489	0.768703	0.297415	0.717789	0.610432	0.750711	0.842181	0.636953	0.541288	0.84513	0.64855	0.704054	0.109072	0.815227	0.576013	0.642939	0.564781	0.453423	0.490407
TCGA_TCGA-DU-A6S2	B	0.28265	0.363804	0.444634	0.612644	0.629246	0.688651	0.400108	0.581933	0.293243	0.653484	0.507433	0.43955	0.474355	0.838166	0.504157	0.56487	0.120923	0.743391	0.392555	0.578172	0.509307	0.399911	0.502312
TCGA_TCGA-DU-A6S3	B	0.270057	0.33377	0.472751	0.553326	0.630457	0.756015	0.332776	0.595232	0.290577	0.626782	0.412521	0.46045	0.329808	0.870855	0.465364	0.551049	0.0789187	0.75654	0.376836	0.537778	0.44604	0.383097	0.488992
TCGA_TCGA-DU-A6S6	B	0.269148	0.303238	0.430741	0.546216	0.6105	0.742749	0.304172	0.56586	0.298103	0.63953	0.365587	0.477511	0.327747	0.859403	0.450326	0.539639	0.0620201	0.741676	0.382298	0.547953	0.467813	0.372735	0.444027
TCGA_TCGA-DU-A6S7	B	0.291307	0.398776	0.524042	0.684186	0.651749	0.683839	0.324996	0.609634	0.429227	0.670081	0.712058	0.609165	0.438358	0.842372	0.554183	0.653265	0.113038	0.762574	0.504609	0.605352	0.46869	0.378714	0.47783
TCGA_TCGA-DU-A6S8	B	0.225998	0.339036	0.517832	0.577258	0.63871	0.714297	0.300655	0.59891	0.364895	0.653808	0.458524	0.436691	0.291193	0.843379	0.481918	0.554606	0.0933849	0.767542	0.425388	0.541678	0.44176	0.374468	0.495926
TCGA_TCGA-DU-A76K	B	0.229453	0.321036	0.473939	0.574455	0.643897	0.819118	0.289005	0.633804	0.330078	0.706266	0.461689	0.485706	0.314754	0.848131	0.529841	0.601068	0.0606401	0.753798	0.327407	0.545112	0.497434	0.390757	0.45284
TCGA_TCGA-DU-A76L	A	0.236661	0.508819	0.513457	0.742959	0.625386	0.708059	0.320894	0.721965	0.432381	0.694931	0.775556	0.545748	0.566314	0.842747	0.625868	0.726927	0.194565	0.802517	0.6542	0.641421	0.563922	0.40907	0.539564
TCGA_TCGA-DU-A76O	B	0.338262	0.363318	0.508162	0.618482	0.658178	0.73129	0.280367	0.628422	0.483503	0.697903	0.730084	0.596472	0.429959	0.845503	0.512359	0.638712	0.0963549	0.745941	0.541607	0.589952	0.515404	0.398424	0.497681
TCGA_TCGA-DU-A76R	B	0.220637	0.308289	0.483057	0.574712	0.636341	0.677697	0.210198	0.570873	0.338255	0.723777	0.496085	0.497436	0.327859	0.816252	0.534438	0.573245	0.083646	0.77076	0.427287	0.543706	0.501328	0.401198	0.477272
TCGA_TCGA-DU-A7T6	B	0.228923	0.499502	0.515375	0.613309	0.610905	0.760727	0.280564	0.651212	0.278813	0.610844	0.494282	0.445911	0.360802	0.859886	0.487282	0.586423	0.0670308	0.738473	0.487221	0.550463	0.498221	0.388149	0.569569
TCGA_TCGA-DU-A7T8	A	0.26068	0.412708	0.484032	0.649253	0.659696	0.726585	0.350162	0.608353	0.404164	0.690918	0.702984	0.517921	0.464276	0.822504	0.510345	0.651695	0.157769	0.732865	0.53753	0.578155	0.529339	0.389968	0.499186
TCGA_TCGA-DU-A7TA	A	0.238364	0.428545	0.514174	0.651845	0.653885	0.681406	0.406466	0.627319	0.474915	0.714563	0.708034	0.546224	0.494336	0.802806	0.531643	0.600513	0.102145	0.740113	0.520904	0.588248	0.477379	0.407814	0.550387
TCGA_TCGA-DU-A7TB	B	0.269151	0.246674	0.498586	0.616002	0.618785	0.655946	0.249429	0.622677	0.424749	0.652481	0.453379	0.469822	0.380713	0.852517	0.511197	0.615268	0.100069	0.755531	0.378918	0.497308	0.45127	0.349398	0.501768
TCGA_TCGA-DU-A7TC	B	0.216599	0.336417	0.476481	0.606303	0.655225	0.705276	0.276506	0.6158	0.295791	0.661858	0.465016	0.511726	0.371815	0.84064	0.451846	0.568368	0.100944	0.724847	0.42404	0.559379	0.465695	0.368833	0.440592
TCGA_TCGA-DU-A7TD	A	0.26337	0.520403	0.524683	0.693357	0.631579	0.691917	0.30665	0.717193	0.54608	0.715619	0.777598	0.516469	0.539925	0.826615	0.629551	0.724518	0.149564	0.781288	0.524755	0.619952	0.54401	0.405622	0.517425
TCGA_TCGA-DU-A7TG	A	0.247364	0.394208	0.414661	0.654576	0.595671	0.73503	0.386688	0.587463	0.334048	0.674252	0.630935	0.504213	0.433145	0.842862	0.490782	0.626961	0.180964	0.747845	0.432299	0.57574	0.513341	0.420184	0.44873
TCGA_TCGA-DU-A7TI	A	0.339131	0.48677	0.476604	0.705145	0.632743	0.718227	0.537815	0.609056	0.445678	0.702205	0.69065	0.534473	0.429561	0.812735	0.537182	0.656005	0.0697586	0.739631	0.475214	0.614327	0.541038	0.378086	0.542887
TCGA_TCGA-DU-A7TJ	A	0.261363	0.454681	0.480992	0.608919	0.641986	0.718171	0.262183	0.714514	0.468464	0.691767	0.616719	0.485442	0.355084	0.809135	0.614489	0.686532	0.0904015	0.785586	0.4808	0.575356	0.517453	0.397442	0.585074
TCGA_TCGA-E1-5302	B	0.325395	0.428144	0.498813	0.644445	0.676947	0.676601	0.376874	0.655979	0.511437	0.746945	0.653194	0.508208	0.550348	0.845918	0.586774	0.693973	0.106051	0.736722	0.49779	0.588562	0.519659	0.399845	0.507572
TCGA_TCGA-E1-5303	A	0.327795	0.456917	0.537388	0.659865	0.669018	0.622348	0.395707	0.628214	0.526873	0.718587	0.761744	0.621347	0.574781	0.858677	0.566838	0.711021	0.129888	0.783338	0.556345	0.648435	0.539395	0.445231	0.512746
TCGA_TCGA-E1-5304	B	0.157895	0.470087	0.492629	0.5901	0.637686	0.618376	0.346128	0.636936	0.335685	0.624756	0.395393	0.378077	0.310151	0.813507	0.521877	0.575303	0.0535965	0.725379	0.378853	0.506256	0.453011	0.354288	0.58624
TCGA_TCGA-E1-5305	B	0.243241	0.409814	0.477258	0.606	0.667498	0.716856	0.320276	0.602961	0.358348	0.690424	0.610953	0.491185	0.395474	0.843759	0.527646	0.621488	0.125727	0.758642	0.490152	0.568331	0.473588	0.413879	0.532974
TCGA_TCGA-E1-5307	B	0.268909	0.368062	0.507354	0.620934	0.6434	0.681372	0.374885	0.595128	0.385761	0.739981	0.543749	0.498845	0.395253	0.833192	0.491854	0.619094	0.0715026	0.734137	0.461272	0.596728	0.476704	0.400945	0.532493
TCGA_TCGA-E1-5311	B	0.31571	0.359731	0.456864	0.575565	0.645583	0.675842	0.277087	0.572721	0.304983	0.66416	0.466578	0.487391	0.321902	0.837057	0.480071	0.557687	0.125976	0.731243	0.43801	0.534244	0.436571	0.400749	0.5043
TCGA_TCGA-E1-5318	B	0.257401	0.302027	0.498291	0.561679	0.670688	0.675695	0.315161	0.660284	0.384612	0.664548	0.557072	0.452488	0.339419	0.821678	0.51252	0.585252	0.171491	0.757137	0.484881	0.593351	0.454557	0.427342	0.50241
TCGA_TCGA-E1-5319	B	0.262178	0.333166	0.502017	0.591167	0.647858	0.655568	0.301036	0.645936	0.410768	0.687027	0.525016	0.471122	0.413027	0.84422	0.558888	0.615662	0.151066	0.779174	0.511509	0.56187	0.490646	0.417477	0.520516
TCGA_TCGA-E1-5322	A	0.285262	0.482206	0.540353	0.639777	0.669195	0.664394	0.372676	0.641313	0.545126	0.7327	0.727544	0.570592	0.508848	0.831333	0.544188	0.632929	0.102436	0.731789	0.574647	0.625406	0.507609	0.402913	0.526965
TCGA_TCGA-E1-A7YD	A	0.191606	0.525679	0.510541	0.635533	0.696949	0.662393	0.372039	0.706256	0.456161	0.684293	0.558046	0.480361	0.435436	0.790094	0.595669	0.597478	0.12121	0.770923	0.401382	0.540952	0.512201	0.407331	0.549455
TCGA_TCGA-E1-A7YE	A	0.24766	0.472898	0.509246	0.723432	0.652688	0.684582	0.49663	0.678674	0.460085	0.758292	0.82006	0.618528	0.564497	0.826029	0.593038	0.680951	0.123017	0.753896	0.592423	0.618889	0.561263	0.428843	0.567121
TCGA_TCGA-E1-A7YH	B	0.266267	0.300629	0.505457	0.62115	0.647926	0.628001	0.298763	0.623228	0.380684	0.695883	0.546018	0.485714	0.432134	0.839348	0.546058	0.668942	0.122516	0.770769	0.439289	0.54903	0.520454	0.410788	0.477003
TCGA_TCGA-E1-A7YI	B	0.232582	0.521273	0.487648	0.623106	0.669681	0.670269	0.318029	0.671961	0.31129	0.619567	0.550594	0.462974	0.38495	0.844386	0.545225	0.61841	0.097382	0.739733	0.423592	0.548533	0.535775	0.407946	0.553651
TCGA_TCGA-E1-A7YJ	A	0.260204	0.398585	0.526099	0.679801	0.661425	0.730073	0.26608	0.665666	0.49815	0.697146	0.755474	0.532107	0.513121	0.824743	0.592563	0.695608	0.143124	0.811133	0.484469	0.606781	0.545143	0.410535	0.472048
TCGA_TCGA-E1-A7YK	A	0.285653	0.367308	0.585002	0.703632	0.644263	0.690244	0.279152	0.650064	0.536496	0.728397	0.824349	0.627506	0.56943	0.84051	0.604371	0.726588	0.100458	0.763723	0.561617	0.609489	0.545565	0.431251	0.500171
TCGA_TCGA-E1-A7YL	A	0.20686	0.472458	0.590648	0.719654	0.673568	0.719655	0.258538	0.716851	0.438629	0.728163	0.817182	0.593659	0.543774	0.836338	0.63415	0.672969	0.0972167	0.767489	0.550347	0.605326	0.571979	0.39427	0.467962
TCGA_TCGA-E1-A7YM	B	0.236063	0.318327	0.50954	0.621324	0.618616	0.716077	0.209591	0.63158	0.413498	0.685196	0.564597	0.500893	0.464816	0.822684	0.572655	0.656697	0.0566192	0.774807	0.343679	0.512127	0.517302	0.424896	0.50715
TCGA_TCGA-E1-A7YN	A	0.348668	0.451905	0.669794	0.741455	0.628984	0.74988	0.305475	0.719722	0.643966	0.753906	0.91203	0.640506	0.588863	0.847016	0.677065	0.733616	0.193312	0.831603	0.689149	0.63675	0.619144	0.470958	0.436644
TCGA_TCGA-E1-A7YO	B	0.322534	0.375233	0.442472	0.549479	0.641512	0.711828	0.339882	0.594843	0.315571	0.666619	0.426058	0.46421	0.308889	0.858579	0.481618	0.545105	0.096471	0.761047	0.403612	0.531336	0.472715	0.402389	0.532559
TCGA_TCGA-E1-A7YQ	A	0.242311	0.496839	0.55362	0.70423	0.635512	0.702618	0.370113	0.691825	0.552337	0.723505	0.844799	0.608367	0.536904	0.78849	0.628338	0.716808	0.147892	0.804153	0.596856	0.626162	0.583315	0.423992	0.538029
TCGA_TCGA-E1-A7YS	B	0.226383	0.377496	0.489056	0.552405	0.652846	0.609308	0.342367	0.596453	0.287238	0.674458	0.367173	0.464952	0.285765	0.812191	0.480755	0.55639	0.0543219	0.718934	0.402494	0.485279	0.421145	0.413782	0.449759
TCGA_TCGA-E1-A7YU	B	0.281116	0.281452	0.5156	0.623308	0.663183	0.736681	0.268613	0.588506	0.358969	0.69193	0.580062	0.502991	0.358788	0.860745	0.510972	0.630369	0.0973156	0.733909	0.409412	0.55251	0.511489	0.409563	0.479934
TCGA_TCGA-E1-A7YV	B	0.250159	0.518919	0.48055	0.599338	0.652133	0.683544	0.297134	0.653232	0.269614	0.672635	0.528343	0.430884	0.415974	0.795574	0.503645	0.590386	0.175267	0.745446	0.402516	0.489017	0.477638	0.386295	0.566072
TCGA_TCGA-E1-A7YW	B	0.282647	0.379669	0.493044	0.623693	0.666995	0.674014	0.300717	0.594172	0.39459	0.704648	0.550924	0.522704	0.458772	0.834693	0.515404	0.662779	0.0932851	0.737313	0.448109	0.574245	0.537498	0.361283	0.486363
TCGA_TCGA-E1-A7YY	B	0.29074	0.326142	0.424553	0.632066	0.566644	0.749045	0.355459	0.585668	0.253894	0.643084	0.466794	0.512584	0.391731	0.837129	0.468805	0.590005	0.0585383	0.741603	0.436564	0.573649	0.510108	0.414543	0.469046
TCGA_TCGA-E1-A7Z2	B	0.152503	0.315087	0.517898	0.611763	0.64759	0.759745	0.330081	0.620185	0.375464	0.66521	0.445813	0.496829	0.363656	0.838042	0.52937	0.61645	0.0302573	0.777577	0.389262	0.543177	0.490959	0.438778	0.45956
TCGA_TCGA-E1-A7Z3	B	0.333833	0.315491	0.459365	0.654125	0.619087	0.777682	0.313712	0.612427	0.365541	0.699386	0.621799	0.534146	0.437617	0.843356	0.545723	0.628192	0.100932	0.775967	0.467826	0.578881	0.541171	0.43951	0.489444
TCGA_TCGA-E1-A7Z4	B	0.284823	0.375205	0.486302	0.652185	0.661905	0.635559	0.383297	0.604071	0.438399	0.696973	0.698954	0.542546	0.41857	0.802588	0.544671	0.68215	0.123746	0.746337	0.446281	0.577049	0.512983	0.428771	0.478159
TCGA_TCGA-E1-A7Z6	B	0.277946	0.356339	0.487937	0.628929	0.664955	0.675503	0.355681	0.586576	0.423198	0.722339	0.585489	0.489557	0.396713	0.815648	0.542253	0.653277	0.0967318	0.779048	0.454506	0.582497	0.527378	0.405628	0.479582
TCGA_TCGA-EZ-7264	B	0.264024	0.355723	0.483233	0.564187	0.64819	0.658972	0.299505	0.556013	0.335509	0.651716	0.409246	0.440867	0.265351	0.844785	0.476744	0.525268	0.0958272	0.72735	0.447115	0.532762	0.43021	0.378666	0.528266
TCGA_TCGA-F6-A8O3	B	0.285575	0.376737	0.493596	0.557946	0.637634	0.694004	0.33445	0.568416	0.317738	0.667619	0.377	0.454109	0.287533	0.824924	0.461535	0.503986	0.0721894	0.729315	0.413858	0.512495	0.419157	0.327017	0.515622
TCGA_TCGA-F6-A8O4	B	0.243357	0.356246	0.46959	0.591977	0.650264	0.699363	0.282391	0.573571	0.304861	0.680827	0.435524	0.461378	0.314146	0.820883	0.481337	0.605397	0.0534383	0.728931	0.407007	0.559049	0.45767	0.370017	0.485742
TCGA_TCGA-FG-5962	B	0.292586	0.417447	0.453062	0.613938	0.615655	0.704649	0.314055	0.555326	0.367609	0.69779	0.438931	0.496906	0.347736	0.83717	0.472299	0.561869	0.103308	0.748824	0.418107	0.553437	0.4595	0.403932	0.5115
TCGA_TCGA-FG-5963	A	0.25841	0.530835	0.513772	0.66318	0.629936	0.697722	0.370796	0.698106	0.498415	0.692719	0.692949	0.513849	0.512013	0.855389	0.569699	0.69792	0.0765882	0.808756	0.555333	0.576437	0.515852	0.390622	0.587406
TCGA_TCGA-FG-5964	B	0.305996	0.407714	0.524325	0.642662	0.652485	0.781144	0.328879	0.640101	0.42343	0.685322	0.686703	0.560042	0.436662	0.871564	0.56288	0.660192	0.0852342	0.773232	0.518366	0.626665	0.506409	0.411781	0.508908
TCGA_TCGA-FG-5965	B	0.223962	0.430066	0.468412	0.637524	0.641772	0.727093	0.364822	0.625165	0.3544	0.698584	0.552801	0.495787	0.41132	0.842527	0.522205	0.621753	0.097397	0.738587	0.462689	0.55616	0.500058	0.387837	0.53623
TCGA_TCGA-FG-6688	A	0.279926	0.38747	0.544853	0.680531	0.640573	0.702115	0.335932	0.675498	0.534865	0.748095	0.758396	0.54921	0.54051	0.829387	0.642086	0.753035	0.0828679	0.784505	0.503864	0.623774	0.542432	0.428141	0.489876
TCGA_TCGA-FG-6689	B	0.276506	0.356214	0.502019	0.651608	0.650858	0.704669	0.33853	0.583458	0.452494	0.7049	0.670084	0.537317	0.469647	0.841417	0.539192	0.651484	0.101578	0.737511	0.444408	0.596048	0.527085	0.396599	0.497258
TCGA_TCGA-FG-6690	B	0.312281	0.419991	0.486393	0.624404	0.658248	0.678391	0.363211	0.615048	0.459285	0.694709	0.643388	0.571061	0.473015	0.820223	0.521867	0.675355	0.144572	0.733089	0.514451	0.580461	0.504697	0.403046	0.497414
TCGA_TCGA-FG-6691	A	0.323402	0.466274	0.483628	0.718374	0.659162	0.609945	0.310564	0.637674	0.483728	0.714668	0.728829	0.614766	0.537671	0.845655	0.589551	0.725308	0.156912	0.767228	0.566026	0.637066	0.504414	0.406342	0.529053
TCGA_TCGA-FG-6692	A	0.229954	0.423466	0.554001	0.670889	0.648197	0.738105	0.272032	0.716271	0.431989	0.711264	0.724179	0.514379	0.427404	0.841671	0.616555	0.665062	0.15093	0.778894	0.491489	0.562206	0.553306	0.407228	0.522314
TCGA_TCGA-FG-7634	A	0.279288	0.486702	0.521004	0.654188	0.642057	0.712724	0.340872	0.661746	0.425993	0.724747	0.725941	0.559506	0.407994	0.842079	0.558342	0.64934	0.137146	0.758461	0.544759	0.60201	0.517444	0.411632	0.566444
TCGA_TCGA-FG-7636	B	0.288321	0.346912	0.495477	0.584733	0.664631	0.699262	0.337365	0.628367	0.468072	0.699009	0.517886	0.492759	0.358437	0.836524	0.506036	0.656977	0.101106	0.700839	0.421062	0.552895	0.487611	0.373892	0.523148
TCGA_TCGA-FG-7637	B	0.279773	0.413641	0.497598	0.544919	0.642463	0.701923	0.279958	0.610528	0.343335	0.64634	0.495088	0.424487	0.326825	0.820764	0.517762	0.570044	0.139163	0.725482	0.468456	0.529739	0.463204	0.366007	0.494517
TCGA_TCGA-FG-7638	B	0.262695	0.382555	0.489703	0.588318	0.648974	0.732989	0.307414	0.604196	0.365501	0.689813	0.456415	0.503501	0.342096	0.854247	0.515448	0.590315	0.102155	0.753153	0.41326	0.53953	0.458969	0.420154	0.531563
TCGA_TCGA-FG-7641	B	0.27108	0.332762	0.465448	0.542824	0.61638	0.692239	0.279811	0.550853	0.341355	0.674806	0.379193	0.453653	0.306219	0.84438	0.453598	0.531245	0.0772902	0.754286	0.365173	0.534223	0.480438	0.408432	0.537249
TCGA_TCGA-FG-7643	B	0.24038	0.321148	0.457401	0.618971	0.596524	0.746029	0.372647	0.596781	0.342651	0.668011	0.477581	0.449826	0.486048	0.851709	0.575035	0.648263	0.0809091	0.779715	0.424921	0.56848	0.524692	0.392795	0.545199
TCGA_TCGA-FG-8181	B	0.239323	0.384871	0.39427	0.65555	0.576912	0.741206	0.465313	0.552872	0.291259	0.642229	0.452359	0.473824	0.569016	0.836877	0.504162	0.592536	0.0777181	0.750154	0.418007	0.580811	0.53744	0.396559	0.485525
TCGA_TCGA-FG-8182	A	0.303655	0.424069	0.48436	0.668396	0.646631	0.631544	0.320628	0.611571	0.42422	0.684623	0.613686	0.543125	0.539818	0.816333	0.538003	0.667456	0.106631	0.758143	0.50934	0.608074	0.478588	0.393518	0.508534
TCGA_TCGA-FG-8185	B	0.235195	0.401332	0.481959	0.611827	0.693746	0.658986	0.340882	0.602808	0.334608	0.674087	0.501363	0.456719	0.353977	0.810874	0.470188	0.582687	0.114079	0.70728	0.392952	0.548633	0.463839	0.367358	0.508158
TCGA_TCGA-FG-8186	A	0.301375	0.436904	0.492163	0.644033	0.659583	0.732628	0.306191	0.601639	0.464753	0.699825	0.660124	0.521546	0.426717	0.847021	0.545003	0.634245	0.153198	0.729005	0.514643	0.605915	0.512285	0.403481	0.455701
TCGA_TCGA-FG-8187	B	0.25427	0.408497	0.481055	0.646143	0.651234	0.665501	0.383587	0.601668	0.387085	0.653309	0.507058	0.550171	0.485039	0.814936	0.51851	0.651752	0.0891931	0.768342	0.401319	0.559972	0.489796	0.401514	0.489978
TCGA_TCGA-FG-8188	B	0.290093	0.417596	0.503901	0.659362	0.662107	0.639379	0.337929	0.570848	0.389613	0.683978	0.586614	0.516876	0.437331	0.820964	0.568001	0.68079	0.103042	0.741124	0.477882	0.571558	0.491178	0.419713	0.512062
TCGA_TCGA-FG-8189	B	0.23958	0.294126	0.388049	0.612519	0.560451	0.707067	0.339353	0.526772	0.217487	0.629935	0.405532	0.467709	0.391637	0.81433	0.431774	0.534607	0.064663	0.726437	0.390302	0.531769	0.493931	0.376596	0.474746
TCGA_TCGA-FG-8191	A	0.292942	0.453246	0.501082	0.674256	0.66609	0.629686	0.529833	0.57869	0.407491	0.700875	0.637334	0.506002	0.605118	0.805475	0.576172	0.671317	0.127919	0.744378	0.486965	0.593701	0.522041	0.393006	0.499802
TCGA_TCGA-FG-A4MT	B	0.24657	0.43955	0.475915	0.643029	0.658168	0.692092	0.319964	0.603131	0.334988	0.680932	0.524476	0.49365	0.392779	0.847216	0.504378	0.584255	0.0613484	0.739313	0.455217	0.573416	0.470608	0.373083	0.497234
TCGA_TCGA-FG-A4MU	A	0.234523	0.465109	0.488317	0.70936	0.650061	0.708873	0.331778	0.700876	0.496832	0.708067	0.786175	0.589891	0.506089	0.802681	0.623266	0.693627	0.134432	0.806947	0.587006	0.632157	0.557601	0.397695	0.51658
TCGA_TCGA-FG-A4MW	B	0.271689	0.381551	0.461558	0.627915	0.628372	0.766393	0.245694	0.693207	0.40759	0.668788	0.558499	0.474656	0.422845	0.833877	0.580854	0.66856	0.107828	0.769231	0.429077	0.544357	0.512492	0.402524	0.544649
TCGA_TCGA-FG-A4MX	B	0.270315	0.371498	0.487896	0.622973	0.664349	0.735051	0.28683	0.622982	0.294289	0.711482	0.599696	0.477662	0.400679	0.782807	0.48761	0.58644	0.110601	0.746413	0.427039	0.539347	0.506117	0.412693	0.430387
TCGA_TCGA-FG-A4MY	B	0.250307	0.332453	0.475211	0.625516	0.676696	0.698088	0.279365	0.630267	0.364664	0.670795	0.60421	0.4756	0.426197	0.84437	0.561038	0.650589	0.0961227	0.749024	0.446736	0.534402	0.498111	0.39922	0.516209
TCGA_TCGA-FG-A60J	B	0.311163	0.438257	0.48935	0.628068	0.643946	0.733812	0.369839	0.592731	0.366377	0.66559	0.572052	0.54123	0.440213	0.840369	0.503477	0.650589	0.0864257	0.732479	0.478696	0.610017	0.496856	0.385121	0.529675
TCGA_TCGA-FG-A60K	B	0.27549	0.344279	0.482697	0.593553	0.644979	0.701859	0.297659	0.582949	0.381609	0.650522	0.580274	0.514512	0.330722	0.835918	0.485164	0.558348	0.151865	0.738828	0.418148	0.542282	0.491409	0.395968	0.515758
TCGA_TCGA-FG-A60L	A	0.329995	0.39807	0.54683	0.656144	0.664832	0.733668	0.332099	0.651595	0.384657	0.679112	0.721885	0.589545	0.5225	0.865275	0.572754	0.673864	0.11613	0.728646	0.534218	0.597475	0.510978	0.443265	0.449964
TCGA_TCGA-FG-A6IZ	B	0.218713	0.389024	0.545859	0.580051	0.660209	0.71356	0.282516	0.62714	0.333414	0.614951	0.552842	0.516096	0.339585	0.853955	0.48549	0.548124	0.102722	0.710334	0.443067	0.547511	0.460437	0.412194	0.481909
TCGA_TCGA-FG-A6J1	B	0.269495	0.406987	0.549355	0.589681	0.647956	0.781562	0.321297	0.613882	0.371923	0.642818	0.663263	0.566265	0.410649	0.849747	0.516676	0.594939	0.169732	0.748809	0.47884	0.569837	0.481093	0.395129	0.464762
TCGA_TCGA-FG-A6J3	A	0.268621	0.496916	0.670417	0.679073	0.694345	0.655815	0.442341	0.689274	0.527665	0.69523	0.848151	0.674801	0.610659	0.864155	0.629418	0.683919	0.134951	0.743843	0.596381	0.619376	0.562735	0.389168	0.506575
TCGA_TCGA-FG-A70Y	B	0.272381	0.327793	0.502852	0.620781	0.663336	0.684652	0.3287	0.59118	0.40359	0.704098	0.710803	0.572476	0.472322	0.845166	0.532356	0.679796	0.110864	0.753945	0.518726	0.58035	0.516939	0.403095	0.49983
TCGA_TCGA-FG-A70Z	A	0.324896	0.468539	0.519499	0.669881	0.637394	0.762496	0.282354	0.699802	0.46748	0.724148	0.752954	0.554965	0.466628	0.85324	0.605861	0.693375	0.11994	0.765692	0.508331	0.620016	0.553459	0.422009	0.529979
TCGA_TCGA-FG-A710	A	0.32437	0.446208	0.514136	0.649652	0.645757	0.743392	0.326099	0.648582	0.476671	0.693742	0.702639	0.603689	0.433996	0.849606	0.534803	0.637456	0.131596	0.747421	0.547442	0.657314	0.521059	0.417326	0.51343
TCGA_TCGA-FG-A711	B	0.248344	0.344315	0.486645	0.592769	0.662387	0.715685	0.321891	0.616326	0.372745	0.660101	0.495297	0.502185	0.324607	0.83384	0.480469	0.608921	0.0969686	0.729219	0.390714	0.56413	0.507869	0.393441	0.497652
TCGA_TCGA-FG-A713	B	0.280231	0.311972	0.421068	0.62592	0.614757	0.755725	0.357519	0.550907	0.286621	0.65596	0.432496	0.45081	0.342303	0.84226	0.465373	0.59009	0.0606213	0.747049	0.39687	0.554425	0.508966	0.386301	0.486118
TCGA_TCGA-FG-A87N	B	0.217457	0.47751	0.491332	0.649185	0.623224	0.731285	0.296635	0.665604	0.329379	0.667859	0.570362	0.501512	0.341049	0.844545	0.49328	0.608079	0.0614505	0.727939	0.497614	0.572411	0.51145	0.364917	0.549916
TCGA_TCGA-FG-A87Q	A	0.303744	0.395016	0.555465	0.714388	0.626262	0.715012	0.300328	0.67336	0.576168	0.720428	0.757378	0.569261	0.565886	0.845237	0.612627	0.747224	0.118048	0.799899	0.501161	0.634033	0.584844	0.445807	0.502641
TCGA_TCGA-FN-7833	A	0.344104	0.499034	0.493718	0.677351	0.681939	0.635188	0.469266	0.615643	0.498389	0.729232	0.807585	0.622116	0.507335	0.818553	0.545686	0.721518	0.169439	0.770117	0.591244	0.641227	0.539433	0.405582	0.505106
TCGA_TCGA-HT-7467	B	0.295337	0.367321	0.468441	0.584833	0.616754	0.698479	0.26069	0.587076	0.337649	0.661469	0.441836	0.463244	0.356928	0.841154	0.520606	0.61498	0.0542486	0.777413	0.404248	0.536459	0.468893	0.39921	0.536203
TCGA_TCGA-HT-7468	B	0.274344	0.402968	0.508522	0.587246	0.659605	0.690078	0.270985	0.634491	0.400941	0.65256	0.499896	0.507348	0.268959	0.820189	0.531624	0.590413	0.113147	0.731334	0.444439	0.535049	0.441986	0.427535	0.549579
TCGA_TCGA-HT-7469	A	0.207094	0.425755	0.503587	0.606457	0.650559	0.634201	0.345107	0.644249	0.390783	0.676626	0.538524	0.511632	0.354895	0.801676	0.617699	0.619624	0.0550946	0.747643	0.413362	0.535363	0.467936	0.35894	0.48029
TCGA_TCGA-HT-7470	B	0.285195	0.351163	0.462593	0.607342	0.653616	0.728242	0.314999	0.606414	0.345729	0.688858	0.476787	0.484812	0.368223	0.829486	0.528985	0.658304	0.0651536	0.725524	0.445158	0.567799	0.49409	0.406287	0.532439
TCGA_TCGA-HT-7471	A	0.273055	0.47109	0.509248	0.62322	0.648429	0.683378	0.255564	0.643354	0.402731	0.677233	0.647668	0.56576	0.374759	0.843207	0.52354	0.628682	0.0903538	0.755793	0.564182	0.5877	0.475989	0.399267	0.543137
TCGA_TCGA-HT-7472	B	0.339495	0.459756	0.521974	0.668863	0.661574	0.650836	0.344984	0.628483	0.495352	0.712953	0.622644	0.547183	0.408055	0.821849	0.540867	0.695778	0.09596	0.758001	0.558671	0.606208	0.515106	0.404853	0.564647
TCGA_TCGA-HT-7473	A	0.340981	0.376086	0.528155	0.694124	0.677313	0.623524	0.318069	0.644271	0.54308	0.739896	0.82216	0.610605	0.575829	0.837844	0.586661	0.724797	0.110296	0.786746	0.603274	0.64803	0.545188	0.422339	0.476199
TCGA_TCGA-HT-7474	B	0.285259	0.288719	0.449318	0.594832	0.647598	0.728786	0.391877	0.581827	0.316471	0.685846	0.440946	0.471478	0.368282	0.83535	0.50694	0.629758	0.0745513	0.740419	0.41299	0.554106	0.504889	0.388308	0.49913
TCGA_TCGA-HT-7475	B	0.234804	0.352441	0.448885	0.606711	0.62919	0.714087	0.25221	0.594974	0.290427	0.66856	0.508446	0.419341	0.354	0.83427	0.484007	0.5551	0.172855	0.738323	0.384267	0.533709	0.45384	0.371212	0.49349
TCGA_TCGA-HT-7476	B	0.275474	0.369668	0.46814	0.614667	0.634426	0.725635	0.264143	0.602847	0.319932	0.686378	0.52404	0.490774	0.4463	0.838731	0.54199	0.639548	0.0714919	0.755205	0.482575	0.580625	0.523851	0.420926	0.504939
TCGA_TCGA-HT-7477	B	0.268513	0.560615	0.481058	0.590204	0.653063	0.709393	0.368174	0.660008	0.342435	0.633458	0.599646	0.467801	0.355292	0.81203	0.551874	0.626574	0.106773	0.720835	0.445891	0.534043	0.479092	0.407769	0.579247
TCGA_TCGA-HT-7478	A	0.341939	0.490969	0.587032	0.735013	0.645571	0.742146	0.414708	0.686999	0.538449	0.75184	0.853217	0.653163	0.633152	0.841038	0.557607	0.687886	0.210371	0.734487	0.582763	0.651596	0.554611	0.436597	0.52303
TCGA_TCGA-HT-7479	A	0.315133	0.392034	0.515467	0.644687	0.661179	0.640237	0.364365	0.601846	0.522927	0.711407	0.654203	0.578706	0.561755	0.816442	0.587836	0.722842	0.10222	0.768139	0.51327	0.614331	0.516522	0.420352	0.518317
TCGA_TCGA-HT-7480	B	0.328685	0.31079	0.456167	0.57744	0.645927	0.720894	0.331045	0.582482	0.34543	0.685395	0.386833	0.486859	0.310684	0.844432	0.472421	0.577738	0.0882503	0.768365	0.401484	0.544178	0.457398	0.411735	0.537588
TCGA_TCGA-HT-7481	B	0.254595	0.40997	0.481231	0.589058	0.634861	0.683161	0.203088	0.584929	0.300358	0.671017	0.433952	0.466411	0.328066	0.849426	0.486255	0.607509	0.0794868	0.740858	0.412515	0.535813	0.451722	0.39881	0.571259
TCGA_TCGA-HT-7482	A	0.272217	0.447964	0.519469	0.67	0.677279	0.601835	0.376936	0.637277	0.457186	0.700002	0.679055	0.612658	0.525639	0.833788	0.564315	0.69134	0.101593	0.767889	0.518882	0.634728	0.515882	0.419502	0.559841
TCGA_TCGA-HT-7483	B	0.31049	0.392152	0.478186	0.592065	0.649535	0.725794	0.315634	0.616587	0.366526	0.69426	0.548043	0.461192	0.395349	0.838099	0.540246	0.619761	0.0621758	0.722083	0.482571	0.552474	0.508506	0.396258	0.554491
TCGA_TCGA-HT-7485	B	0.295843	0.311358	0.498793	0.610799	0.660025	0.647124	0.341738	0.604243	0.45633	0.699453	0.549442	0.509773	0.359677	0.817692	0.548698	0.682052	0.0604078	0.721565	0.457318	0.606427	0.488866	0.420837	0.496768
TCGA_TCGA-HT-7601	A	0.36251	0.449861	0.557029	0.677492	0.622777	0.699941	0.33232	0.672704	0.542186	0.741055	0.829296	0.668551	0.537005	0.844196	0.558485	0.73685	0.148164	0.751245	0.61949	0.620441	0.542643	0.429191	0.573842
TCGA_TCGA-HT-7602	B	0.297907	0.321738	0.498526	0.593669	0.656745	0.676474	0.287471	0.598	0.425004	0.684841	0.574562	0.53472	0.395148	0.823536	0.574645	0.714434	0.0947352	0.766482	0.436168	0.590592	0.508131	0.442792	0.507029
TCGA_TCGA-HT-7603	B	0.242506	0.345269	0.479297	0.593339	0.624327	0.692061	0.312554	0.593843	0.318786	0.688953	0.439014	0.471122	0.403482	0.841429	0.469813	0.551193	0.044641	0.721983	0.398453	0.577174	0.482519	0.390554	0.531611
TCGA_TCGA-HT-7604	B	0.260614	0.445434	0.476869	0.612323	0.664867	0.654007	0.342145	0.606862	0.40046	0.674797	0.487487	0.464846	0.324815	0.820017	0.514546	0.624665	0.120096	0.716345	0.449362	0.578171	0.470541	0.388184	0.556935
TCGA_TCGA-HT-7605	B	0.276339	0.369101	0.466517	0.609603	0.62171	0.71752	0.26597	0.577125	0.362784	0.704094	0.455319	0.492935	0.335315	0.83579	0.488064	0.595721	0.0821335	0.746307	0.412553	0.57633	0.497522	0.412831	0.4876
TCGA_TCGA-HT-7606	B	0.194018	0.503912	0.506474	0.620933	0.654107	0.66276	0.234768	0.659759	0.349238	0.630449	0.487655	0.409443	0.330308	0.821355	0.508056	0.595528	0.0757094	0.722784	0.475174	0.552773	0.464384	0.396089	0.602126
TCGA_TCGA-HT-7607	B	0.259053	0.342806	0.441696	0.633607	0.612932	0.709663	0.342419	0.586244	0.360847	0.702481	0.515352	0.502789	0.38229	0.843105	0.527457	0.622707	0.0906994	0.741528	0.436186	0.580843	0.500375	0.400199	0.498085
TCGA_TCGA-HT-7608	B	0.277804	0.354713	0.496068	0.614831	0.639925	0.658523	0.394253	0.60002	0.44032	0.682717	0.569586	0.554597	0.423954	0.827516	0.506578	0.632145	0.135403	0.768588	0.436562	0.555672	0.502949	0.43638	0.505607
TCGA_TCGA-HT-7609	B	0.323985	0.41278	0.500081	0.639002	0.682939	0.623812	0.409235	0.585884	0.447745	0.720951	0.613397	0.518639	0.465929	0.839831	0.542917	0.667888	0.10458	0.742567	0.471904	0.588999	0.499872	0.394361	0.48982
TCGA_TCGA-HT-7610	B	0.268813	0.411173	0.432401	0.592959	0.618392	0.697392	0.322488	0.560176	0.316511	0.680099	0.452847	0.484246	0.384759	0.833785	0.463556	0.546057	0.0694122	0.738229	0.418884	0.560921	0.469063	0.357958	0.500469
TCGA_TCGA-HT-7611	B	0.288658	0.343805	0.500036	0.634524	0.664691	0.615464	0.295767	0.600263	0.43514	0.720413	0.603923	0.535973	0.373672	0.834311	0.554557	0.699953	0.133415	0.732039	0.507826	0.623143	0.501923	0.430226	0.48719
TCGA_TCGA-HT-7616	B	0.32501	0.461816	0.593777	0.653142	0.649395	0.684668	0.321669	0.667035	0.517378	0.692985	0.723504	0.532626	0.487673	0.847209	0.551481	0.651781	0.172209	0.800911	0.621201	0.602756	0.554235	0.422833	0.50573
TCGA_TCGA-HT-7620	B	0.29106	0.355203	0.490094	0.596832	0.640138	0.676448	0.273858	0.599121	0.366621	0.666944	0.495229	0.488061	0.376705	0.829439	0.561113	0.629938	0.0701836	0.775082	0.426841	0.555029	0.477702	0.453441	0.533987
TCGA_TCGA-HT-7676	B	0.300476	0.388289	0.512464	0.637744	0.677142	0.691886	0.281418	0.642904	0.443092	0.684219	0.747124	0.628455	0.453191	0.827188	0.538	0.680979	0.173166	0.724832	0.534115	0.603976	0.498272	0.398825	0.513388
TCGA_TCGA-HT-7677	B	0.27414	0.411122	0.483882	0.585483	0.64595	0.700098	0.348834	0.579452	0.352348	0.663935	0.48565	0.442292	0.371714	0.834942	0.501698	0.570212	0.146774	0.727275	0.419986	0.550455	0.446693	0.415796	0.559616
TCGA_TCGA-HT-7680	A	0.310014	0.412611	0.52623	0.690641	0.64935	0.625863	0.38174	0.629996	0.544228	0.724768	0.698058	0.54685	0.618148	0.800433	0.574709	0.672226	0.212346	0.801842	0.492069	0.601817	0.513658	0.421488	0.478847
TCGA_TCGA-HT-7681	B	0.258315	0.405761	0.512128	0.631098	0.638881	0.726283	0.294863	0.585974	0.372178	0.673632	0.521185	0.510716	0.361315	0.850432	0.492689	0.601649	0.0671641	0.731931	0.46906	0.570608	0.479979	0.402612	0.498213
TCGA_TCGA-HT-7684	B	0.24768	0.400758	0.526607	0.653736	0.671508	0.702376	0.37206	0.630073	0.418428	0.684482	0.729661	0.553114	0.495788	0.844842	0.586659	0.660969	0.190578	0.75671	0.529826	0.627902	0.51171	0.445328	0.498188
TCGA_TCGA-HT-7686	A	0.329363	0.378686	0.526847	0.679322	0.670331	0.689858	0.294592	0.665701	0.588816	0.728821	0.780431	0.625904	0.571381	0.843254	0.584995	0.735733	0.200999	0.751351	0.567906	0.623118	0.537392	0.429774	0.520032
TCGA_TCGA-HT-7687	B	0.31275	0.448163	0.494592	0.630048	0.633017	0.709734	0.276385	0.611016	0.396522	0.657181	0.540355	0.470615	0.36525	0.861941	0.499784	0.582665	0.0864115	0.75437	0.476487	0.556004	0.465271	0.411405	0.54456
TCGA_TCGA-HT-7688	B	0.231487	0.394025	0.435245	0.631606	0.608121	0.685652	0.390256	0.577682	0.307896	0.672425	0.465196	0.433487	0.388701	0.833776	0.472034	0.562072	0.0532834	0.723784	0.391915	0.55341	0.45935	0.381994	0.539045
TCGA_TCGA-HT-7689	B	0.261675	0.344708	0.507917	0.654623	0.663091	0.65282	0.282793	0.61199	0.437391	0.68896	0.553631	0.51399	0.347405	0.820857	0.545185	0.700178	0.0676212	0.755302	0.462702	0.573478	0.503308	0.417128	0.546913
TCGA_TCGA-HT-7690	A	0.289253	0.416039	0.589407	0.670518	0.642338	0.714769	0.275059	0.666805	0.464574	0.734024	0.714768	0.572585	0.484739	0.826173	0.55001	0.666581	0.110971	0.732784	0.568092	0.597815	0.542978	0.386381	0.523758
TCGA_TCGA-HT-7691	A	0.248536	0.418726	0.524816	0.698994	0.654185	0.640485	0.481861	0.661481	0.463206	0.753433	0.738588	0.580165	0.656871	0.8098	0.59615	0.668334	0.191706	0.815652	0.539171	0.605374	0.558924	0.470086	0.518206
TCGA_TCGA-HT-7692	B	0.212026	0.46186	0.50376	0.60149	0.63993	0.665554	0.291625	0.606079	0.361201	0.669648	0.507098	0.523463	0.396162	0.856984	0.487722	0.551054	0.129006	0.743221	0.462662	0.564856	0.469431	0.380457	0.523202
TCGA_TCGA-HT-7693	A	0.222959	0.436551	0.529643	0.664263	0.656068	0.657618	0.332296	0.636519	0.455464	0.713297	0.748385	0.525841	0.489052	0.787939	0.531514	0.664061	0.196947	0.760043	0.548138	0.590898	0.508519	0.409174	0.494401
TCGA_TCGA-HT-7694	B	0.23836	0.368469	0.435706	0.585145	0.612049	0.695672	0.319952	0.565677	0.288678	0.658731	0.443636	0.451602	0.355789	0.855379	0.472054	0.587037	0.0859823	0.740402	0.389888	0.542532	0.484569	0.403358	0.518967
TCGA_TCGA-HT-7695	B	0.291975	0.404118	0.445965	0.593334	0.61178	0.702279	0.264965	0.57915	0.331873	0.658367	0.392733	0.484558	0.329894	0.846919	0.478119	0.556719	0.0705388	0.732893	0.413706	0.5517	0.462734	0.390436	0.512263
TCGA_TCGA-HT-7854	A	0.295684	0.413257	0.493561	0.720994	0.646269	0.741851	0.437934	0.611583	0.522478	0.751741	0.755512	0.523736	0.616849	0.820412	0.601303	0.740328	0.150659	0.780126	0.534978	0.644002	0.552263	0.456808	0.477507
TCGA_TCGA-HT-7855	B	0.25913	0.319473	0.498607	0.604336	0.663849	0.635489	0.304786	0.576619	0.401382	0.683781	0.52816	0.441532	0.349304	0.777872	0.498287	0.640165	0.126263	0.754306	0.441118	0.575954	0.456921	0.3733	0.510711
TCGA_TCGA-HT-7856	B	0.258567	0.33785	0.419093	0.587918	0.616892	0.726821	0.286214	0.564841	0.296523	0.663053	0.473073	0.467002	0.364477	0.844085	0.485135	0.5994	0.0677606	0.753793	0.419432	0.556257	0.474359	0.408586	0.498774
TCGA_TCGA-HT-7857	A	0.376716	0.538021	0.643809	0.795537	0.640215	0.686789	0.482184	0.709113	0.676086	0.761685	0.942846	0.728923	0.700372	0.864845	0.63723	0.765458	0.187635	0.80307	0.708223	0.726034	0.64564	0.451674	0.521729
TCGA_TCGA-HT-7858	A	0.321059	0.489069	0.557594	0.70155	0.668292	0.657054	0.397024	0.618863	0.481287	0.708637	0.773311	0.541228	0.611318	0.827001	0.567868	0.685691	0.152711	0.777666	0.529614	0.608453	0.505965	0.394221	0.530635
TCGA_TCGA-HT-7860	A	0.322278	0.391356	0.531977	0.704734	0.636338	0.729482	0.33328	0.673029	0.566334	0.703144	0.626338	0.545542	0.491896	0.786787	0.601986	0.710291	0.129916	0.818572	0.477998	0.593354	0.531483	0.465644	0.521445
TCGA_TCGA-HT-7873	B	0.278357	0.325421	0.491788	0.622764	0.666574	0.674634	0.205722	0.591815	0.377797	0.691229	0.634262	0.496653	0.348024	0.830211	0.562519	0.663011	0.197499	0.727228	0.449007	0.555314	0.491777	0.430981	0.484722
TCGA_TCGA-HT-7874	B	0.277139	0.353556	0.418712	0.616691	0.611953	0.695018	0.324703	0.547597	0.316475	0.671892	0.454434	0.47142	0.363833	0.849643	0.48048	0.584232	0.113738	0.740607	0.38846	0.54799	0.481313	0.412317	0.505829
TCGA_TCGA-HT-7875	B	0.327192	0.305824	0.474363	0.561838	0.637609	0.737967	0.237948	0.575297	0.343498	0.661029	0.38901	0.475089	0.252945	0.851678	0.493251	0.54121	0.0926645	0.724577	0.394351	0.517663	0.456193	0.398277	0.498249
TCGA_TCGA-HT-7877	B	0.272881	0.333516	0.441732	0.587661	0.627869	0.722177	0.306048	0.586145	0.317675	0.669476	0.504517	0.475872	0.370562	0.833452	0.474463	0.569754	0.211087	0.753217	0.403335	0.529987	0.46168	0.399897	0.513692
TCGA_TCGA-HT-7879	B	0.28658	0.380597	0.468938	0.644592	0.649246	0.710405	0.25942	0.608642	0.386545	0.691089	0.591192	0.520443	0.401994	0.837124	0.534699	0.667409	0.089003	0.753369	0.457743	0.570635	0.498625	0.432833	0.500928
TCGA_TCGA-HT-7880	B	0.264074	0.333277	0.444978	0.61403	0.604024	0.760352	0.270001	0.574329	0.33244	0.673825	0.490995	0.474457	0.410082	0.832659	0.49933	0.630793	0.0748632	0.774152	0.404624	0.557493	0.510648	0.420513	0.451073
TCGA_TCGA-HT-7881	B	0.260795	0.312367	0.442164	0.632763	0.631322	0.72487	0.275782	0.582504	0.273618	0.666276	0.35666	0.433554	0.35774	0.825583	0.488691	0.592595	0.067022	0.749187	0.381975	0.513779	0.492641	0.403303	0.470094
TCGA_TCGA-HT-7882	A	0.24169	0.574005	0.649684	0.804368	0.653184	0.755226	0.543272	0.801126	0.525647	0.776	0.945029	0.739555	0.73872	0.865775	0.708444	0.791026	0.355743	0.835109	0.808513	0.715427	0.675576	0.450401	0.531326
TCGA_TCGA-HT-7884	B	0.28419	0.281757	0.457063	0.560738	0.674836	0.708525	0.26338	0.566263	0.360166	0.668847	0.442292	0.45658	0.340518	0.832688	0.505864	0.6045	0.0939003	0.752818	0.423902	0.53047	0.498336	0.410108	0.506412
TCGA_TCGA-HT-7902	B	0.292947	0.306546	0.501952	0.581643	0.629968	0.740779	0.318355	0.606776	0.347046	0.667504	0.509938	0.446389	0.398564	0.830108	0.560593	0.661732	0.102829	0.759643	0.413282	0.529916	0.491761	0.41173	0.530335
TCGA_TCGA-HT-8010	B	0.262929	0.373871	0.444163	0.632204	0.613506	0.745312	0.313386	0.573016	0.396811	0.699626	0.506444	0.537281	0.437463	0.823937	0.489367	0.619284	0.0902692	0.763859	0.435181	0.566316	0.515395	0.421774	0.496031
TCGA_TCGA-HT-8011	B	0.212083	0.514509	0.488085	0.638101	0.644319	0.721719	0.247408	0.679653	0.375771	0.658429	0.504743	0.430194	0.349879	0.805946	0.593015	0.61547	0.0860497	0.765862	0.430611	0.525131	0.46039	0.383283	0.530193
TCGA_TCGA-HT-8012	B	0.291258	0.361519	0.500461	0.605236	0.659468	0.701428	0.287055	0.581118	0.33844	0.655616	0.498368	0.51253	0.345319	0.870139	0.490022	0.578005	0.108093	0.759906	0.46816	0.57245	0.454335	0.388686	0.509609
TCGA_TCGA-HT-8013	A	0.321571	0.407185	0.521888	0.648674	0.646692	0.690092	0.299476	0.649616	0.47092	0.698083	0.824744	0.658972	0.450615	0.840315	0.583382	0.678089	0.120959	0.747833	0.55399	0.618097	0.525629	0.419415	0.498802
TCGA_TCGA-HT-8015	A	0.266217	0.378181	0.459139	0.679273	0.608151	0.744583	0.369939	0.603904	0.374107	0.691436	0.577993	0.525816	0.486189	0.824848	0.51807	0.645719	0.0890383	0.762529	0.509195	0.609147	0.546684	0.422926	0.505476
TCGA_TCGA-HT-8018	A	0.314976	0.450273	0.475836	0.688189	0.599044	0.763909	0.435982	0.623324	0.419855	0.69106	0.711065	0.591394	0.561561	0.834336	0.576072	0.704832	0.117629	0.758131	0.619951	0.632505	0.566928	0.451853	0.489234
TCGA_TCGA-HT-8019	B	0.246745	0.260154	0.412412	0.612438	0.56104	0.747753	0.337881	0.549089	0.261265	0.640604	0.376983	0.482928	0.391173	0.841352	0.466767	0.57213	0.0643953	0.73901	0.362708	0.556708	0.52148	0.406279	0.450333
TCGA_TCGA-HT-8104	A	0.258917	0.412646	0.483789	0.628352	0.61875	0.739598	0.229192	0.693291	0.427069	0.671538	0.556138	0.477588	0.374665	0.838792	0.619129	0.709388	0.0899114	0.775192	0.428301	0.590362	0.520517	0.407805	0.554321
TCGA_TCGA-HT-8105	B	0.257531	0.357658	0.458543	0.595792	0.654783	0.704606	0.328658	0.588294	0.327078	0.691611	0.555597	0.454959	0.404187	0.858184	0.524108	0.567582	0.173673	0.770517	0.470706	0.560584	0.456113	0.411322	0.512737
TCGA_TCGA-HT-8107	B	0.247653	0.278438	0.383485	0.6214	0.565398	0.695332	0.360169	0.543262	0.25918	0.656059	0.467245	0.45103	0.393673	0.831172	0.518331	0.612781	0.0622845	0.75626	0.406673	0.560482	0.512187	0.439354	0.443824
TCGA_TCGA-HT-8108	B	0.346579	0.364854	0.492703	0.626806	0.647445	0.652326	0.325734	0.619763	0.467441	0.698446	0.694343	0.538525	0.427836	0.81112	0.515888	0.661748	0.16611	0.755574	0.5212	0.58553	0.503917	0.426226	0.528648
TCGA_TCGA-HT-8109	B	0.284651	0.420055	0.44821	0.624605	0.623087	0.67674	0.267443	0.568089	0.380096	0.690591	0.46653	0.491745	0.393832	0.842346	0.484584	0.592716	0.0974705	0.764355	0.455385	0.569423	0.464882	0.423804	0.503419
TCGA_TCGA-HT-8110	A	0.38472	0.486163	0.53863	0.719176	0.654958	0.659063	0.355048	0.683664	0.609609	0.76517	0.853011	0.600917	0.556833	0.837244	0.618018	0.716251	0.176369	0.802547	0.551329	0.621032	0.559678	0.450517	0.529046
TCGA_TCGA-HT-8111	B	0.342063	0.387504	0.512371	0.641349	0.660469	0.665009	0.306955	0.622455	0.48746	0.718434	0.651549	0.551404	0.443643	0.830429	0.555987	0.697477	0.0925013	0.758979	0.51599	0.586401	0.514853	0.403682	0.520704
TCGA_TCGA-HT-8113	B	0.253533	0.36252	0.42672	0.610676	0.5929	0.722539	0.371927	0.54465	0.265069	0.659213	0.464456	0.462104	0.383795	0.832268	0.450638	0.559116	0.130203	0.732898	0.377338	0.54752	0.486253	0.399172	0.470277
TCGA_TCGA-HT-8114	A	0.303861	0.404615	0.536079	0.66319	0.672304	0.643967	0.370778	0.632842	0.495183	0.753011	0.710768	0.55269	0.500764	0.811012	0.55023	0.674303	0.141654	0.75319	0.544315	0.579326	0.5337	0.418424	0.512929
TCGA_TCGA-HT-8558	B	0.241483	0.286973	0.412055	0.608295	0.565451	0.725074	0.37353	0.536113	0.281955	0.643441	0.370678	0.435652	0.392236	0.826386	0.495993	0.587401	0.0331068	0.731849	0.396034	0.538875	0.486732	0.384617	0.474027
TCGA_TCGA-HT-8563	A	0.380759	0.48947	0.663406	0.823056	0.669782	0.664557	0.334953	0.701276	0.612987	0.754496	0.96657	0.731792	0.641243	0.840249	0.609944	0.769537	0.189478	0.798896	0.712301	0.66573	0.634612	0.436939	0.490136
TCGA_TCGA-HT-8564	A	0.298158	0.336629	0.495554	0.641858	0.633876	0.766493	0.285458	0.619448	0.455802	0.711164	0.552553	0.552484	0.355124	0.833172	0.529417	0.605875	0.0400528	0.771504	0.482563	0.558274	0.514486	0.397678	0.51657
TCGA_TCGA-HT-A4DS	A	0.319014	0.460325	0.601	0.683555	0.657552	0.743692	0.380307	0.6863	0.52278	0.667461	0.741868	0.577523	0.556778	0.855958	0.586942	0.660033	0.0801985	0.76944	0.494622	0.586499	0.54522	0.49792	0.490579
TCGA_TCGA-HT-A4DV	B	0.262705	0.32171	0.491936	0.615608	0.632183	0.729171	0.334038	0.595849	0.354194	0.663699	0.525511	0.494429	0.404303	0.842687	0.520711	0.607283	0.0782652	0.747956	0.414841	0.540732	0.484026	0.392649	0.503654
TCGA_TCGA-HT-A5R5	A	0.341933	0.40333	0.460504	0.669718	0.651354	0.724246	0.470849	0.65313	0.470085	0.734079	0.747707	0.552413	0.514715	0.838427	0.604032	0.694324	0.0904522	0.771985	0.497254	0.658632	0.56908	0.450406	0.495202
TCGA_TCGA-HT-A5R7	B	0.279436	0.36051	0.433376	0.625975	0.62233	0.73347	0.400232	0.590551	0.33072	0.67258	0.490507	0.475117	0.385163	0.837453	0.486362	0.60138	0.0648863	0.741032	0.40017	0.556308	0.5129	0.382668	0.474855
TCGA_TCGA-HT-A5R9	B	0.216752	0.465759	0.495036	0.533453	0.650222	0.676693	0.237577	0.608883	0.291424	0.620493	0.514443	0.447085	0.347838	0.80408	0.481469	0.551089	0.138303	0.733468	0.446139	0.526588	0.447755	0.326096	0.524582
TCGA_TCGA-HT-A5RA	A	0.257631	0.484905	0.48534	0.672685	0.665741	0.753823	0.229829	0.713946	0.412451	0.671801	0.659754	0.462285	0.449701	0.77842	0.631551	0.687399	0.121728	0.792776	0.526346	0.55245	0.527101	0.373176	0.546982
TCGA_TCGA-HT-A5RB	B	0.270372	0.31733	0.433014	0.62309	0.644404	0.737251	0.246675	0.577495	0.30696	0.680083	0.418201	0.450456	0.32553	0.822663	0.484525	0.575538	0.0405794	0.746481	0.392135	0.550601	0.460891	0.35761	0.493103
TCGA_TCGA-HT-A5RC	A	0.25451	0.405115	0.525351	0.654629	0.654873	0.674209	0.250559	0.661558	0.417702	0.719986	0.607988	0.510693	0.432622	0.831746	0.602336	0.686973	0.127143	0.789646	0.491609	0.579567	0.542949	0.418671	0.547528
TCGA_TCGA-HT-A614	B	0.283009	0.325001	0.472623	0.618874	0.654094	0.72031	0.285776	0.604638	0.360161	0.681339	0.564629	0.480715	0.338504	0.840293	0.521455	0.639921	0.0525115	0.734547	0.427792	0.579586	0.486761	0.401841	0.494827
TCGA_TCGA-HT-A615	B	0.279843	0.372985	0.525238	0.68372	0.655166	0.680893	0.24382	0.61397	0.477598	0.69115	0.635049	0.571697	0.396326	0.836474	0.526365	0.62394	0.0461004	0.759814	0.534416	0.63722	0.506996	0.401389	0.504549
TCGA_TCGA-HT-A616	B	0.263331	0.367028	0.432151	0.609226	0.633929	0.739709	0.393835	0.564676	0.25463	0.680877	0.46686	0.516969	0.394429	0.842912	0.51368	0.587041	0.0437762	0.728517	0.428175	0.571836	0.508904	0.400083	0.508311
TCGA_TCGA-HT-A617	B	0.285501	0.388496	0.59931	0.696335	0.64575	0.681696	0.294716	0.711045	0.532609	0.724322	0.705542	0.567213	0.54319	0.844594	0.605614	0.6527	0.0751957	0.8128	0.520134	0.616658	0.574577	0.459539	0.505619
TCGA_TCGA-HT-A618	A	0.332325	0.407119	0.544808	0.709456	0.665891	0.708067	0.356894	0.660801	0.53806	0.730926	0.779815	0.602486	0.560103	0.831094	0.576034	0.684015	0.133884	0.747736	0.559684	0.609291	0.548923	0.470636	0.501301
TCGA_TCGA-HT-A619	B	0.203575	0.343254	0.51769	0.528704	0.632703	0.725019	0.283098	0.619889	0.336819	0.623312	0.36293	0.394914	0.269789	0.790209	0.466216	0.493148	0.154516	0.732675	0.448405	0.517479	0.415435	0.440312	0.475008
TCGA_TCGA-HT-A61A	B	0.269614	0.29163	0.438288	0.627456	0.628514	0.745641	0.239597	0.573996	0.266462	0.685031	0.35712	0.461475	0.350646	0.829507	0.473027	0.582386	0.0846973	0.741948	0.410412	0.553788	0.503193	0.413895	0.491459
TCGA_TCGA-HT-A61B	A	0.326871	0.510542	0.55891	0.669514	0.667308	0.680219	0.348162	0.680104	0.529668	0.694906	0.813678	0.626523	0.502487	0.864033	0.571172	0.683098	0.10992	0.732981	0.593088	0.631897	0.494789	0.408525	0.534341
TCGA_TCGA-HT-A61C	A	0.255815	0.557643	0.545278	0.658495	0.619123	0.706916	0.320396	0.701863	0.44565	0.652035	0.728517	0.524279	0.532355	0.848424	0.562654	0.684195	0.0496697	0.76164	0.540316	0.613869	0.536797	0.358799	0.547524
TCGA_TCGA-HT-A74H	B	0.267269	0.309258	0.539658	0.656453	0.634076	0.732103	0.226364	0.620529	0.474816	0.72742	0.718034	0.54616	0.509189	0.810546	0.603763	0.705137	0.0686127	0.771566	0.50493	0.591623	0.535534	0.437479	0.402423
TCGA_TCGA-HT-A74J	B	0.332422	0.336118	0.457648	0.618755	0.647644	0.738036	0.295487	0.617287	0.369737	0.703329	0.557251	0.498535	0.407556	0.849974	0.540498	0.612884	0.0988142	0.7534	0.399649	0.580415	0.515356	0.389321	0.47406
TCGA_TCGA-HT-A74K	B	0.260599	0.404222	0.531644	0.588869	0.651568	0.787019	0.286895	0.674316	0.375852	0.628825	0.692028	0.524902	0.43343	0.859799	0.52999	0.657095	0.178836	0.749371	0.547507	0.574818	0.490322	0.449145	0.491355
TCGA_TCGA-HT-A74L	B	0.2506	0.42977	0.481727	0.624144	0.656733	0.69492	0.286411	0.614201	0.318617	0.693202	0.596745	0.546957	0.377605	0.840707	0.505185	0.567056	0.133004	0.756204	0.517189	0.585738	0.442677	0.387324	0.449686
TCGA_TCGA-HT-A74O	B	0.290693	0.406547	0.565914	0.676506	0.67938	0.703703	0.30302	0.680962	0.475367	0.703253	0.810576	0.58853	0.518288	0.86249	0.593425	0.683574	0.119885	0.72001	0.53281	0.616529	0.543724	0.416556	0.490317
TCGA_TCGA-HW-7486	B	0.288699	0.370169	0.499814	0.599422	0.634891	0.712132	0.229471	0.603634	0.377155	0.69226	0.583362	0.516833	0.404335	0.851112	0.552334	0.654929	0.0818936	0.741664	0.466486	0.570775	0.463267	0.400882	0.518976
TCGA_TCGA-HW-7487	B	0.23633	0.342544	0.466847	0.583684	0.627217	0.709564	0.284014	0.558195	0.320567	0.67849	0.460423	0.455904	0.343382	0.833539	0.47421	0.56645	0.0751715	0.73886	0.407343	0.555209	0.455187	0.386073	0.505236
TCGA_TCGA-HW-7489	B	0.283494	0.38143	0.449083	0.612644	0.632421	0.728927	0.349962	0.566951	0.374246	0.684427	0.496759	0.486974	0.417467	0.849076	0.483211	0.603744	0.0592534	0.728744	0.428211	0.57568	0.501186	0.378539	0.501455
TCGA_TCGA-HW-7490	B	0.311391	0.39948	0.52314	0.633834	0.663334	0.687181	0.364426	0.617332	0.417109	0.705164	0.625003	0.488439	0.418259	0.823635	0.56257	0.658018	0.14876	0.748742	0.456068	0.549639	0.494113	0.385736	0.503867
TCGA_TCGA-HW-7491	B	0.232959	0.371473	0.469742	0.568644	0.634648	0.662235	0.285446	0.57878	0.326928	0.645884	0.497473	0.487128	0.314618	0.842671	0.487332	0.553443	0.208663	0.727363	0.468988	0.553377	0.428691	0.395849	0.540662
TCGA_TCGA-HW-7493	A	0.31636	0.449127	0.479185	0.647357	0.651707	0.688121	0.416834	0.597985	0.458506	0.71903	0.647453	0.555371	0.492592	0.81996	0.549784	0.660588	0.119507	0.722448	0.528014	0.620489	0.539082	0.419154	0.5248
TCGA_TCGA-HW-7495	B	0.286012	0.333128	0.459231	0.574762	0.622312	0.728729	0.323682	0.556298	0.342052	0.660784	0.424562	0.458513	0.335807	0.843201	0.488078	0.592946	0.11789	0.750121	0.404691	0.538351	0.481024	0.406672	0.52923
TCGA_TCGA-HW-8319	B	0.28408	0.34064	0.445957	0.608702	0.627175	0.737177	0.360227	0.604203	0.366294	0.688029	0.501289	0.486721	0.364881	0.816638	0.524172	0.614831	0.0669718	0.731455	0.432089	0.55509	0.478463	0.405858	0.477678
TCGA_TCGA-HW-8320	A	0.28529	0.413797	0.494412	0.64537	0.66572	0.66939	0.412218	0.603107	0.417731	0.726366	0.608244	0.497235	0.470865	0.785582	0.519444	0.633969	0.148723	0.72982	0.465061	0.58953	0.488228	0.381871	0.501181
TCGA_TCGA-HW-8321	B	0.288446	0.352031	0.458446	0.630873	0.639125	0.746566	0.341541	0.592062	0.354067	0.666549	0.633952	0.470378	0.437306	0.836762	0.564438	0.677109	0.153286	0.749335	0.502696	0.621172	0.498012	0.401194	0.525581
TCGA_TCGA-HW-8322	B	0.270328	0.408528	0.47877	0.577026	0.63428	0.709838	0.260213	0.595079	0.375128	0.622494	0.525634	0.45622	0.296381	0.842099	0.494723	0.55843	0.12847	0.731703	0.483053	0.547351	0.443949	0.368213	0.507673
TCGA_TCGA-HW-A5KJ	B	0.193728	0.3867	0.566751	0.545306	0.668969	0.773627	0.360852	0.642832	0.314026	0.633761	0.418896	0.44404	0.424542	0.825623	0.504541	0.560551	0.0869752	0.770847	0.402545	0.548112	0.457915	0.407228	0.503328
TCGA_TCGA-HW-A5KK	A	0.263266	0.430676	0.553828	0.724485	0.636442	0.68093	0.395166	0.660241	0.557076	0.719887	0.811519	0.592326	0.689071	0.834278	0.601889	0.722838	0.0957366	0.805768	0.533929	0.639587	0.551648	0.455892	0.506387
TCGA_TCGA-HW-A5KL	B	0.319184	0.332238	0.464587	0.63325	0.650167	0.678373	0.269306	0.600604	0.43296	0.695783	0.564247	0.547047	0.358731	0.821759	0.524811	0.651493	0.0981441	0.759346	0.461945	0.582855	0.481864	0.39943	0.489131
TCGA_TCGA-HW-A5KM	A	0.377181	0.399202	0.530324	0.726371	0.674235	0.650163	0.35873	0.671161	0.673908	0.733763	0.876862	0.661371	0.500959	0.854682	0.626707	0.729663	0.143524	0.771455	0.609718	0.660341	0.553726	0.427369	0.463329
TCGA_TCGA-IK-7675	B	0.245827	0.366931	0.491842	0.580478	0.678031	0.664863	0.275027	0.591888	0.332381	0.694377	0.453257	0.433995	0.351086	0.841628	0.538157	0.636232	0.0747609	0.723407	0.433505	0.558257	0.46423	0.36593	0.539855
TCGA_TCGA-IK-8125	B	0.312469	0.431267	0.46325	0.578326	0.630165	0.714151	0.251996	0.577099	0.361195	0.688248	0.506023	0.499803	0.300363	0.837713	0.488011	0.560639	0.114373	0.752197	0.453809	0.551274	0.480045	0.411947	0.555155
TCGA_TCGA-KT-A74X	B	0.256774	0.398218	0.554016	0.609536	0.652121	0.702962	0.256311	0.651649	0.327387	0.659365	0.563422	0.486831	0.319652	0.843593	0.498912	0.577974	0.165201	0.737277	0.459697	0.555144	0.440774	0.428897	0.543743
TCGA_TCGA-KT-A7W1	A	0.24235	0.527514	0.483773	0.624847	0.639975	0.681429	0.29686	0.708218	0.380899	0.656439	0.523206	0.422587	0.366937	0.792431	0.601685	0.658018	0.113088	0.775092	0.403558	0.517946	0.515432	0.408318	0.568861
TCGA_TCGA-P5-A5ET	B	0.256874	0.321639	0.485922	0.567252	0.650337	0.759774	0.242641	0.589785	0.321961	0.664009	0.424703	0.492988	0.272295	0.866452	0.498403	0.574715	0.0748627	0.734106	0.406645	0.53912	0.45252	0.394937	0.451337
TCGA_TCGA-P5-A5EU	A	0.246035	0.451336	0.556615	0.695681	0.660654	0.677823	0.301623	0.712373	0.462231	0.711792	0.777036	0.56722	0.42104	0.809739	0.581805	0.660815	0.0950995	0.753444	0.605355	0.614834	0.546228	0.397927	0.561426
TCGA_TCGA-P5-A5EV	B	0.262201	0.346797	0.542318	0.588458	0.654394	0.661606	0.315035	0.613851	0.408971	0.689445	0.551162	0.49539	0.352479	0.840779	0.552891	0.617568	0.129938	0.753759	0.492557	0.574886	0.468231	0.381084	0.530239
TCGA_TCGA-P5-A5EW	A	0.314016	0.394239	0.493113	0.631111	0.669629	0.641599	0.351121	0.594194	0.444158	0.69748	0.581252	0.548324	0.422413	0.829867	0.542818	0.67619	0.100163	0.748741	0.471134	0.625207	0.509825	0.414399	0.529401
TCGA_TCGA-P5-A5EX	A	0.305319	0.407612	0.643907	0.714461	0.667807	0.666463	0.286698	0.664754	0.560682	0.729026	0.814777	0.560298	0.514275	0.800177	0.589646	0.687038	0.157883	0.811122	0.629457	0.637593	0.592606	0.40794	0.48418
TCGA_TCGA-P5-A5EY	B	0.285885	0.2594	0.533891	0.614842	0.625157	0.741598	0.234715	0.63844	0.424132	0.691384	0.486753	0.525487	0.372968	0.864126	0.532156	0.643164	0.0321295	0.774037	0.432919	0.567794	0.538481	0.441529	0.533841
TCGA_TCGA-P5-A5EZ	B	0.273085	0.420116	0.593879	0.621622	0.672077	0.638302	0.294993	0.649033	0.483266	0.672674	0.646516	0.495328	0.417367	0.818769	0.583477	0.679271	0.0468754	0.772096	0.543526	0.578578	0.496437	0.401222	0.549587
TCGA_TCGA-P5-A5F0	B	0.268324	0.302053	0.445363	0.528802	0.626545	0.714791	0.236546	0.572311	0.261595	0.651849	0.346012	0.471402	0.254065	0.847409	0.445189	0.522549	0.0817885	0.734145	0.394157	0.544746	0.442646	0.400506	0.508642
TCGA_TCGA-P5-A5F1	B	0.255539	0.309412	0.521673	0.595258	0.676643	0.679889	0.308333	0.606522	0.46003	0.714375	0.576696	0.517753	0.389081	0.825233	0.55235	0.663394	0.145483	0.743936	0.47246	0.565168	0.514672	0.422396	0.419067
TCGA_TCGA-P5-A5F2	B	0.260965	0.364073	0.454923	0.602825	0.655084	0.679	0.40636	0.570206	0.371423	0.666119	0.482415	0.474253	0.398921	0.818529	0.480563	0.59132	0.0458121	0.755965	0.391185	0.544094	0.50641	0.402452	0.468766
TCGA_TCGA-P5-A5F4	B	0.246844	0.329639	0.46635	0.602519	0.630741	0.715956	0.269049	0.577817	0.314285	0.65666	0.487637	0.485574	0.347203	0.84019	0.470334	0.564768	0.0488279	0.753422	0.379103	0.545525	0.475404	0.395915	0.479167
TCGA_TCGA-P5-A5F6	B	0.182879	0.318919	0.45477	0.659474	0.66261	0.660597	0.323927	0.628407	0.483184	0.706611	0.649126	0.547598	0.434081	0.799232	0.517222	0.564534	0.181731	0.807711	0.514155	0.575352	0.483372	0.474126	0.406932
TCGA_TCGA-P5-A72U	A	0.3137	0.404345	0.619669	0.680418	0.636399	0.764308	0.25842	0.694	0.496333	0.699168	0.79842	0.554107	0.509945	0.815763	0.646636	0.697551	0.246145	0.792266	0.5364	0.607236	0.560664	0.474406	0.514711
TCGA_TCGA-P5-A72W	B	0.232266	0.262769	0.510244	0.596873	0.680971	0.696	0.308467	0.62391	0.426906	0.675147	0.549797	0.489418	0.352437	0.83963	0.540439	0.652577	0.0543327	0.719529	0.444523	0.561564	0.489212	0.360103	0.486193
TCGA_TCGA-P5-A72X	B	0.324995	0.373375	0.46787	0.611116	0.639325	0.764516	0.372536	0.629267	0.391948	0.686171	0.525666	0.484588	0.400383	0.822363	0.573612	0.640724	0.0907521	0.7828	0.409205	0.572781	0.521573	0.396036	0.477115
TCGA_TCGA-P5-A72Z	B	0.266299	0.35787	0.514874	0.563986	0.599231	0.667744	0.315946	0.634389	0.375495	0.599242	0.392421	0.435659	0.250308	0.828337	0.470991	0.545382	0.110306	0.751014	0.44181	0.532751	0.484367	0.351111	0.500005
TCGA_TCGA-P5-A730	B	0.232817	0.323207	0.509368	0.56696	0.683065	0.677105	0.281718	0.630343	0.37109	0.691423	0.483841	0.409818	0.266574	0.859435	0.503037	0.602787	0.0660915	0.758971	0.460568	0.531614	0.455791	0.379139	0.499754
TCGA_TCGA-P5-A731	B	0.253665	0.372259	0.484165	0.618466	0.657052	0.735313	0.267731	0.643519	0.344313	0.722345	0.606017	0.50412	0.451369	0.822236	0.541658	0.651045	0.135679	0.750169	0.48583	0.605581	0.528386	0.391766	0.495786
TCGA_TCGA-P5-A733	B	0.249321	0.285879	0.46097	0.583637	0.67683	0.6682	0.325535	0.605176	0.428556	0.709171	0.518627	0.49601	0.367569	0.805383	0.519008	0.629258	0.142799	0.75806	0.395736	0.533803	0.497009	0.38961	0.471821
TCGA_TCGA-P5-A735	B	0.280771	0.316615	0.515684	0.587575	0.656813	0.720561	0.297066	0.607044	0.380234	0.664161	0.577844	0.518335	0.339891	0.851226	0.514897	0.634364	0.0857265	0.711244	0.431799	0.564647	0.486476	0.364313	0.499337
TCGA_TCGA-P5-A736	B	0.339575	0.358167	0.514387	0.668418	0.645928	0.727886	0.266613	0.66009	0.53494	0.72471	0.767883	0.618133	0.508438	0.82715	0.61166	0.719529	0.105657	0.781335	0.548262	0.644734	0.563105	0.444095	0.443172
TCGA_TCGA-P5-A737	B	0.285817	0.401023	0.483266	0.587944	0.635918	0.736196	0.251664	0.585571	0.357558	0.626154	0.4917	0.496919	0.362215	0.865463	0.49761	0.591791	0.0869846	0.7447	0.430286	0.566616	0.468021	0.39631	0.486542
TCGA_TCGA-P5-A77W	B	0.232004	0.327398	0.503998	0.539617	0.64113	0.730593	0.356621	0.618754	0.353551	0.656386	0.400848	0.419438	0.259592	0.845649	0.515224	0.544821	0.0517129	0.757052	0.427153	0.536644	0.419638	0.392171	0.524306
TCGA_TCGA-P5-A77X	B	0.29547	0.328477	0.485342	0.562577	0.638801	0.692745	0.272913	0.601187	0.290693	0.679421	0.369254	0.483801	0.259787	0.840745	0.455281	0.549737	0.0701554	0.768517	0.368973	0.52663	0.468067	0.412001	0.535354
TCGA_TCGA-P5-A780	B	0.249081	0.393551	0.502763	0.645518	0.656764	0.730525	0.316799	0.62522	0.396089	0.685787	0.583411	0.481112	0.45897	0.830987	0.564483	0.670503	0.0851393	0.777376	0.520415	0.581821	0.512571	0.400218	0.519798
TCGA_TCGA-P5-A781	B	0.247179	0.317235	0.494494	0.595138	0.654893	0.714083	0.223685	0.578863	0.376749	0.678615	0.493312	0.526508	0.291707	0.846019	0.503384	0.610604	0.0682152	0.748114	0.435314	0.552223	0.482083	0.424499	0.484078
TCGA_TCGA-QH-A65R	B	0.217181	0.397391	0.484293	0.580954	0.663086	0.720008	0.391683	0.601238	0.347412	0.620652	0.52368	0.451125	0.476047	0.828948	0.521446	0.542004	0.0835029	0.740392	0.43874	0.570171	0.472054	0.374666	0.475325
TCGA_TCGA-QH-A65S	B	0.287385	0.358275	0.495982	0.647529	0.656864	0.682371	0.279387	0.636972	0.418965	0.702231	0.645457	0.552452	0.407757	0.838573	0.581752	0.698778	0.134977	0.746093	0.448301	0.573201	0.488721	0.399412	0.509224
TCGA_TCGA-QH-A65V	B	0.251958	0.367207	0.512414	0.622814	0.679028	0.679822	0.252455	0.601758	0.365974	0.672391	0.590443	0.523252	0.366964	0.838592	0.52672	0.632233	0.125602	0.730708	0.418166	0.554531	0.513347	0.414023	0.502103
TCGA_TCGA-QH-A65X	B	0.285976	0.386796	0.559706	0.564975	0.652647	0.759959	0.374892	0.656429	0.35949	0.613697	0.561539	0.484005	0.406892	0.857426	0.518969	0.593186	0.193317	0.723066	0.511052	0.540729	0.472759	0.404896	0.484533
TCGA_TCGA-QH-A65Z	B	0.254069	0.401609	0.50564	0.589524	0.65849	0.691584	0.272301	0.598861	0.332934	0.650375	0.453459	0.469574	0.310144	0.853619	0.48944	0.546991	0.102225	0.747123	0.397304	0.544737	0.460449	0.407571	0.529815
TCGA_TCGA-QH-A6CS	B	0.277298	0.347875	0.504358	0.672098	0.672246	0.697604	0.25781	0.631048	0.453094	0.684866	0.620084	0.53105	0.468998	0.842697	0.603343	0.717152	0.0446808	0.793821	0.435769	0.597494	0.522632	0.456627	0.501128
TCGA_TCGA-QH-A6CU	B	0.257097	0.397463	0.522465	0.644036	0.663516	0.689844	0.269072	0.636205	0.405009	0.684958	0.63665	0.563442	0.465429	0.830207	0.575816	0.672157	0.139818	0.749069	0.477575	0.587994	0.518562	0.404962	0.446067
TCGA_TCGA-QH-A6CV	A	0.226633	0.434013	0.502353	0.659897	0.648877	0.703641	0.261178	0.703592	0.495642	0.669105	0.676335	0.517884	0.510926	0.835011	0.606393	0.695562	0.11782	0.777472	0.509991	0.601369	0.517024	0.417575	0.524972
TCGA_TCGA-QH-A6CW	A	0.295793	0.435248	0.485852	0.637162	0.666201	0.687664	0.466318	0.607085	0.401478	0.713005	0.64897	0.54538	0.521973	0.864861	0.5418	0.666592	0.141346	0.741772	0.486033	0.613959	0.498026	0.391635	0.47088
TCGA_TCGA-QH-A6CX	B	0.265552	0.338916	0.518628	0.675178	0.643744	0.670986	0.245457	0.64596	0.439264	0.720751	0.691904	0.538588	0.492461	0.848121	0.61514	0.725119	0.0729166	0.779517	0.502388	0.590852	0.546218	0.427001	0.456643
TCGA_TCGA-QH-A6CY	B	0.249941	0.384162	0.481745	0.595307	0.627087	0.692435	0.284825	0.6026	0.30546	0.678962	0.451812	0.481623	0.354109	0.84185	0.486187	0.571682	0.0670179	0.73021	0.379346	0.552791	0.478492	0.391609	0.519251
TCGA_TCGA-QH-A6CZ	B	0.228004	0.393391	0.472271	0.597461	0.632197	0.660646	0.306665	0.571459	0.297828	0.659028	0.420636	0.473983	0.329042	0.862813	0.484397	0.505317	0.0777141	0.726016	0.399215	0.540872	0.4317	0.362616	0.46997
TCGA_TCGA-QH-A6X3	B	0.290391	0.416075	0.477428	0.622563	0.665209	0.677877	0.447073	0.632401	0.421052	0.679646	0.476633	0.443079	0.403161	0.82498	0.538813	0.625841	0.0878304	0.734426	0.517635	0.591969	0.481413	0.368636	0.535235
TCGA_TCGA-QH-A6X4	B	0.262153	0.315867	0.488715	0.564953	0.621162	0.717518	0.255568	0.592633	0.300463	0.641322	0.434787	0.50085	0.317341	0.85811	0.513181	0.564409	0.0980617	0.750602	0.429632	0.527801	0.436011	0.392666	0.498538
TCGA_TCGA-QH-A6X5	B	0.267116	0.351191	0.501085	0.582903	0.65989	0.748054	0.312868	0.605639	0.354067	0.674584	0.523421	0.507875	0.329267	0.840278	0.512468	0.609983	0.159072	0.749447	0.404426	0.532593	0.487074	0.404048	0.504335
TCGA_TCGA-QH-A6X8	B	0.255162	0.343833	0.508954	0.617565	0.651386	0.707861	0.255454	0.616171	0.36018	0.660024	0.563197	0.525465	0.354622	0.865333	0.531733	0.612002	0.0863662	0.726198	0.465645	0.580107	0.439805	0.413779	0.520666
TCGA_TCGA-QH-A6X9	B	0.27153	0.420235	0.462817	0.610977	0.638512	0.72337	0.258008	0.603257	0.391243	0.678672	0.462697	0.462886	0.319198	0.826827	0.499597	0.5947	0.0513611	0.723151	0.443436	0.553158	0.472769	0.386081	0.507684
TCGA_TCGA-QH-A6XA	B	0.287354	0.390618	0.493128	0.617955	0.66651	0.698457	0.30108	0.598406	0.391861	0.694427	0.58481	0.534723	0.446378	0.829165	0.533442	0.650166	0.0839281	0.742727	0.477596	0.575736	0.491907	0.369621	0.509811
TCGA_TCGA-QH-A6XC	B	0.250622	0.353096	0.479396	0.676245	0.602892	0.791358	0.259584	0.649439	0.421099	0.669391	0.545834	0.480271	0.415958	0.847287	0.582663	0.656176	0.0748635	0.769629	0.427254	0.56223	0.523482	0.396098	0.494227
TCGA_TCGA-QH-A86X	B	0.289729	0.390668	0.472038	0.608079	0.647818	0.739988	0.321487	0.59634	0.320872	0.671003	0.457778	0.495669	0.344161	0.863661	0.484928	0.540862	0.122073	0.737259	0.477818	0.531987	0.452581	0.38937	0.526967
TCGA_TCGA-QH-A870	B	0.297309	0.383488	0.463005	0.582118	0.65238	0.650064	0.330751	0.580785	0.423653	0.718435	0.472243	0.482885	0.30196	0.799931	0.538611	0.610583	0.0905345	0.774055	0.400853	0.541725	0.498596	0.389424	0.466281
TCGA_TCGA-R8-A6MK	B	0.275	0.37077	0.523134	0.597859	0.650808	0.657492	0.270179	0.606736	0.368563	0.634177	0.470838	0.514648	0.345304	0.824864	0.524668	0.601723	0.083642	0.750294	0.381573	0.541546	0.490396	0.413014	0.506167
TCGA_TCGA-R8-A6ML	B	0.277148	0.331838	0.511624	0.541379	0.680261	0.653814	0.317297	0.631357	0.303026	0.63623	0.386532	0.462286	0.307229	0.845834	0.496561	0.564831	0.138103	0.741618	0.388234	0.511318	0.461995	0.418821	0.52205
TCGA_TCGA-R8-A6MO	B	0.260762	0.336529	0.523651	0.597378	0.656523	0.666858	0.286486	0.629347	0.346177	0.637361	0.562444	0.491865	0.393334	0.855932	0.535687	0.61413	0.117941	0.757866	0.447799	0.566509	0.460236	0.405045	0.506388
TCGA_TCGA-R8-A6YH	B	0.261016	0.442838	0.490811	0.629139	0.667477	0.672297	0.385128	0.628006	0.353048	0.67166	0.5455	0.508907	0.424751	0.810217	0.504126	0.631937	0.112253	0.726849	0.494031	0.563446	0.454695	0.35282	0.520005
TCGA_TCGA-R8-A73M	B	0.230679	0.378723	0.515579	0.584332	0.644341	0.733972	0.275543	0.624049	0.2959	0.603251	0.46291	0.470223	0.299975	0.866681	0.455911	0.508075	0.0763794	0.716515	0.434178	0.524928	0.422455	0.362646	0.5
TCGA_TCGA-RY-A83X	B	0.271175	0.345692	0.513405	0.597809	0.649025	0.695104	0.233352	0.603293	0.323088	0.648125	0.463631	0.503136	0.297428	0.833518	0.475301	0.581026	0.10554	0.754549	0.432638	0.53541	0.445759	0.40488	0.514549
TCGA_TCGA-RY-A83Y	B	0.254557	0.41656	0.538276	0.624278	0.665527	0.686164	0.287939	0.652644	0.373979	0.612002	0.572683	0.524676	0.367804	0.868375	0.518949	0.570277	0.130134	0.754651	0.486597	0.575942	0.457959	0.424379	0.489809
TCGA_TCGA-RY-A83Z	B	0.202241	0.432059	0.550679	0.626058	0.668017	0.67075	0.324673	0.635793	0.385642	0.671329	0.702966	0.510255	0.444976	0.856195	0.509595	0.608817	0.145451	0.709685	0.468058	0.540319	0.504798	0.383261	0.489158
TCGA_TCGA-RY-A840	B	0.198239	0.365458	0.509108	0.556533	0.641852	0.646871	0.267581	0.600972	0.326818	0.659131	0.470088	0.475959	0.283505	0.824948	0.443204	0.514512	0.144535	0.723278	0.473287	0.517997	0.431228	0.359783	0.497807
TCGA_TCGA-RY-A843	B	0.273244	0.401486	0.462464	0.609061	0.651125	0.727227	0.375014	0.615441	0.339854	0.710026	0.52443	0.513078	0.461326	0.832701	0.522268	0.613596	0.118634	0.751213	0.450974	0.56324	0.48254	0.420754	0.532306
TCGA_TCGA-RY-A845	B	0.26483	0.3669	0.467432	0.619222	0.645542	0.697707	0.322588	0.617282	0.351124	0.696024	0.537601	0.481241	0.356857	0.84276	0.525085	0.612322	0.108167	0.741771	0.440901	0.559404	0.48461	0.371423	0.480646
TCGA_TCGA-RY-A847	B	0.295323	0.389577	0.483855	0.628879	0.635752	0.714277	0.313602	0.582917	0.431123	0.664714	0.615007	0.57322	0.416293	0.840279	0.489986	0.605831	0.097626	0.760428	0.482303	0.595017	0.483103	0.411733	0.471755
TCGA_TCGA-S9-A6TS	B	0.27443	0.336841	0.501965	0.629492	0.660723	0.762504	0.285147	0.610529	0.360793	0.707013	0.617755	0.542894	0.365722	0.849536	0.507183	0.633102	0.0916075	0.741042	0.515635	0.596285	0.494669	0.407071	0.466556
TCGA_TCGA-S9-A6TU	B	0.314692	0.374376	0.487801	0.651766	0.637522	0.74008	0.409762	0.618833	0.425268	0.692917	0.701426	0.536195	0.530329	0.821266	0.538707	0.698843	0.1059	0.761844	0.526841	0.592232	0.495301	0.388384	0.459027
TCGA_TCGA-S9-A6TV	A	0.260818	0.380267	0.57466	0.713111	0.674962	0.718961	0.305318	0.684278	0.453131	0.753628	0.803368	0.622569	0.480649	0.80662	0.609825	0.681259	0.131305	0.75583	0.621688	0.633795	0.581148	0.403518	0.489671
TCGA_TCGA-S9-A6TW	B	0.259296	0.380308	0.533509	0.580037	0.64384	0.717652	0.354778	0.638012	0.364938	0.65561	0.555066	0.533061	0.356358	0.845076	0.52999	0.591122	0.179802	0.780802	0.514821	0.545056	0.488598	0.395572	0.542223
TCGA_TCGA-S9-A6TX	B	0.301769	0.367516	0.478828	0.579081	0.631527	0.750561	0.263699	0.603037	0.334542	0.647166	0.508837	0.486643	0.318826	0.84702	0.519655	0.59044	0.0867324	0.757933	0.483731	0.537982	0.459837	0.423154	0.517992
TCGA_TCGA-S9-A6TY	B	0.256106	0.336796	0.480101	0.545104	0.622493	0.698881	0.200063	0.58559	0.305235	0.634126	0.361014	0.424868	0.275393	0.843905	0.480987	0.481718	0.0309348	0.743226	0.393563	0.51928	0.437266	0.376622	0.483418
TCGA_TCGA-S9-A6TZ	B	0.270466	0.4093	0.493419	0.629581	0.669979	0.675736	0.315681	0.585153	0.395605	0.687917	0.577305	0.517031	0.410006	0.845899	0.527678	0.663576	0.113738	0.774054	0.485055	0.597471	0.489612	0.423843	0.517674
TCGA_TCGA-S9-A6U0	A	0.277508	0.487275	0.669613	0.683389	0.654034	0.705937	0.244404	0.719979	0.537532	0.720334	0.771431	0.51414	0.540843	0.863925	0.653643	0.73175	0.30526	0.811257	0.615815	0.625179	0.58081	0.436769	0.53659
TCGA_TCGA-S9-A6U1	B	0.286213	0.478483	0.493523	0.657705	0.670624	0.644181	0.341179	0.62392	0.350677	0.664536	0.571647	0.520593	0.448704	0.8434	0.52367	0.655008	0.127048	0.74482	0.496904	0.602013	0.445626	0.383391	0.51259
TCGA_TCGA-S9-A6U2	B	0.321804	0.409678	0.492397	0.621868	0.655563	0.70377	0.321557	0.599146	0.400461	0.680699	0.518114	0.519034	0.391957	0.825365	0.521164	0.614184	0.132551	0.744276	0.422007	0.565138	0.474065	0.41526	0.492901
TCGA_TCGA-S9-A6U5	B	0.314156	0.402585	0.589762	0.668117	0.669077	0.681483	0.331315	0.671833	0.484318	0.679999	0.608576	0.541984	0.392953	0.833782	0.52139	0.60659	0.117541	0.76446	0.467957	0.5826	0.528053	0.424184	0.522312
TCGA_TCGA-S9-A6U6	B	0.299698	0.429952	0.466528	0.637983	0.650126	0.722976	0.332345	0.597864	0.324351	0.671332	0.559236	0.511291	0.379814	0.834303	0.51109	0.612143	0.087134	0.732763	0.423059	0.583977	0.488631	0.375714	0.487822
TCGA_TCGA-S9-A6U8	B	0.28532	0.428698	0.494821	0.680657	0.662523	0.676193	0.336803	0.59279	0.429645	0.700744	0.615716	0.583501	0.480054	0.829939	0.555896	0.689009	0.0806132	0.756917	0.451556	0.622693	0.508636	0.413576	0.485772
TCGA_TCGA-S9-A6U9	A	0.29095	0.433278	0.505986	0.699899	0.668789	0.660046	0.507339	0.606478	0.472994	0.698605	0.737071	0.581645	0.675881	0.829591	0.616977	0.721906	0.138786	0.780933	0.558948	0.640324	0.543769	0.458721	0.452244
TCGA_TCGA-S9-A6UA	A	0.286034	0.544599	0.636014	0.730428	0.660546	0.69972	0.413146	0.673732	0.579452	0.756381	0.869189	0.647247	0.672978	0.852564	0.600972	0.754829	0.15611	0.797315	0.673095	0.653016	0.621224	0.439848	0.555408
TCGA_TCGA-S9-A6UB	B	0.271103	0.35428	0.50386	0.544836	0.650249	0.690497	0.293458	0.580219	0.314752	0.597956	0.358804	0.43242	0.26242	0.865639	0.480742	0.527452	0.0578918	0.727763	0.40074	0.536651	0.416289	0.371502	0.508163
TCGA_TCGA-S9-A6WD	B	0.244756	0.388049	0.50248	0.589397	0.664549	0.678215	0.249198	0.577893	0.337289	0.663537	0.436613	0.478195	0.276452	0.834016	0.483656	0.555764	0.0710188	0.736347	0.43657	0.547881	0.442351	0.406782	0.468865
TCGA_TCGA-S9-A6WE	B	0.264572	0.366224	0.511493	0.584685	0.657536	0.659423	0.330655	0.605464	0.355519	0.649284	0.521791	0.514507	0.398523	0.860694	0.532782	0.581214	0.129124	0.728831	0.470321	0.566509	0.466824	0.357705	0.512594
TCGA_TCGA-S9-A6WG	A	0.284679	0.643765	0.532062	0.675163	0.654461	0.762772	0.475565	0.634738	0.46087	0.701575	0.769636	0.542879	0.664064	0.819051	0.643522	0.755685	0.241733	0.803342	0.535632	0.622263	0.572112	0.446213	0.580229
TCGA_TCGA-S9-A6WH	B	0.230588	0.341495	0.494621	0.581222	0.636907	0.702839	0.241456	0.573333	0.326728	0.652814	0.525183	0.469124	0.310714	0.851792	0.459705	0.555725	0.117463	0.736164	0.476618	0.55713	0.43439	0.38053	0.497542
TCGA_TCGA-S9-A6WI	B	0.23534	0.375271	0.418805	0.640007	0.584352	0.72522	0.44534	0.556233	0.232676	0.641416	0.392815	0.462686	0.417902	0.843979	0.474808	0.587515	0.0544505	0.736175	0.379764	0.564116	0.500732	0.397446	0.473184
TCGA_TCGA-S9-A6WL	B	0.306145	0.337459	0.469601	0.571628	0.635035	0.76751	0.243876	0.609191	0.337727	0.679355	0.461195	0.477334	0.291911	0.826316	0.530633	0.567173	0.0949119	0.776388	0.455208	0.547284	0.482583	0.427722	0.499
TCGA_TCGA-S9-A6WM	A	0.230723	0.365999	0.50719	0.62804	0.646988	0.683314	0.263142	0.708064	0.483941	0.677944	0.535564	0.457795	0.335711	0.789583	0.643867	0.691875	0.111804	0.7618	0.417545	0.592908	0.535814	0.396901	0.518331
TCGA_TCGA-S9-A6WN	A	0.271521	0.338233	0.525044	0.706251	0.671391	0.625656	0.2931	0.648587	0.479325	0.75752	0.765104	0.592596	0.526146	0.837606	0.561749	0.685088	0.159419	0.795596	0.613079	0.623895	0.584321	0.464316	0.453706
TCGA_TCGA-S9-A6WO	A	0.313257	0.379963	0.490605	0.636025	0.645281	0.671761	0.274712	0.573862	0.452713	0.70655	0.679593	0.561904	0.44935	0.838651	0.530123	0.680117	0.141338	0.771977	0.488344	0.589538	0.501448	0.396691	0.4816
TCGA_TCGA-S9-A6WP	B	0.281962	0.427263	0.530892	0.648563	0.648918	0.734648	0.272286	0.617043	0.390358	0.649992	0.646762	0.540699	0.392306	0.859251	0.536443	0.620711	0.0791632	0.777228	0.506161	0.602538	0.455781	0.39335	0.500499
TCGA_TCGA-S9-A6WQ	B	0.313255	0.284694	0.522979	0.619082	0.657621	0.679884	0.284503	0.635534	0.460876	0.67203	0.714748	0.573893	0.463972	0.834656	0.533043	0.694494	0.0884386	0.752884	0.489989	0.587682	0.520275	0.403542	0.493287
TCGA_TCGA-S9-A7IQ	B	0.260519	0.339627	0.407829	0.600692	0.590472	0.735226	0.384772	0.551138	0.264128	0.642398	0.354466	0.483066	0.347356	0.841709	0.428331	0.533969	0.063878	0.73074	0.374367	0.547465	0.470822	0.39034	0.476988
TCGA_TCGA-S9-A7IS	B	0.230363	0.575042	0.49868	0.599471	0.619506	0.646554	0.449342	0.651701	0.369256	0.627046	0.575154	0.457249	0.49263	0.84123	0.535213	0.628043	0.0687195	0.749001	0.437925	0.553513	0.503227	0.368657	0.587947
TCGA_TCGA-S9-A7IX	A	0.280557	0.394009	0.510259	0.696323	0.603867	0.769202	0.270974	0.680808	0.539546	0.729584	0.675362	0.547492	0.500471	0.831658	0.603852	0.687436	0.102142	0.795435	0.525851	0.632235	0.552248	0.428477	0.537298
[truncated: 74 more rows]

## Sheet: S8
Table S8: Different biological pathways are activated by GSVA enrichment analysis in distinct pyroptosis regulation patterns
id	logFC	AveExpr	t	P.Value	adj.P.Val	B
[truncated: 101 more rows]

## Sheet: S9
Table S9: The prognostic value of 1208 pyroptosis-related DEGs were assessed by the univariate Cox regression model
[truncated: 1,209 more rows]

[truncated: 3 more sheets: S10, S11, S12]
